# Supplementary material for: 1,3-Dimethyl-1H-1,2,3-benzotriazol-3-ium tetra­chloridoferrate(III)
Source: Acta Crystallogr Sect E Struct Rep Online. 2013 Feb 13;69(Pt 3):m148. doi: 10.1107/S1600536813003711 (PMC3588415; doi:10.1107/S1600536813003711)
Supplement: Supplementary file 2 [file e-69-0m148-Isup2.hkl]

# 
# h,k,l, Fc-squared, Fo-squared, sigma(Fo-squared) and status flag 
# 
data_I
_shelx_title ' I         Pbca         R = 0.06' 
_shelx_refln_list_code          4 
_shelx_F_calc_maximum      415.35 
_exptl_crystal_F_000      1384.00 
_reflns_d_resolution_high  0.7964 
 
loop_ 
 _symmetry_equiv_pos_as_xyz 
 'x, y, z' 
 '-x+1/2, -y, z+1/2' 
 'x+1/2, -y+1/2, -z' 
 '-x, y+1/2, -z+1/2' 
 '-x, -y, -z' 
 'x-1/2, y, -z-1/2' 
 '-x-1/2, y-1/2, z' 
 'x, -y-1/2, z-1/2' 
 
_cell_length_a    10.2920 
_cell_length_b    12.5518 
_cell_length_c    22.5857 
_cell_angle_alpha  90.000 
_cell_angle_beta   90.000 
_cell_angle_gamma  90.000 
 
_shelx_F_squared_multiplier     1.000 
 
loop_ 
 _refln_index_h 
 _refln_index_k 
 _refln_index_l 
 _refln_F_squared_calc 
 _refln_F_squared_meas 
 _refln_F_squared_sigma 
 _refln_observed_status 
   2   0   0    10138.96     8153.38    111.35 o 
   4   0   0     7998.51     7966.89    148.33 o 
   6   0   0      892.59      940.78     60.54 o 
   8   0   0       10.07        1.03     20.76 o 
  10   0   0       62.96      196.48     53.90 o 
  12   0   0        4.16      -22.75     22.75 o 
   2   1   0     7927.13    10531.11     93.86 o 
   4   1   0     4816.93     5198.60    780.93 o 
   6   1   0     7979.45     8193.05    184.11 o 
   8   1   0     8660.77     8172.97    118.32 o 
  10   1   0      881.14      735.61     52.24 o 
  12   1   0       20.49       15.46     15.91 o 
   2   2   0   172516.19   171760.02   3627.79 o 
   4   2   0     2969.72     3051.71     72.56 o 
   6   2   0     2090.23     2013.70    108.46 o 
   8   2   0       17.99       38.37      9.09 o 
  10   2   0       18.83       34.23     12.05 o 
  12   2   0        9.62       19.56     20.81 o 
   2   3   0   155982.36   160471.14    530.64 o 
   4   3   0     7950.13     7741.97    259.36 o 
   6   3   0    16096.48    14998.02    313.35 o 
   8   3   0     3789.99     4158.15    111.58 o 
  10   3   0      737.85      758.03     53.39 o 
  12   3   0       15.11       -4.85     14.56 o 
   0   4   0    33227.78    35039.15    378.82 o 
   2   4   0     9935.88    10311.54    329.19 o 
   4   4   0     8682.00    10013.25    172.83 o 
   6   4   0     1893.64     1723.12     81.16 o 
   8   4   0       94.73       89.60     19.59 o 
  10   4   0       42.48       26.99      9.85 o 
  12   4   0       38.62       55.29     19.36 o 
   2   5   0      350.15      351.44     43.93 o 
   4   5   0       11.50       17.48      7.77 o 
   6   5   0     5848.53     5775.20    117.78 o 
   8   5   0     3163.02     3284.81    102.22 o 
  10   5   0      370.78      369.47     38.36 o 
  12   5   0       25.88       16.71     17.71 o 
   0   6   0    45562.50    44332.75    458.15 o 
   2   6   0    17450.07    19718.77    361.17 o 
   4   6   0     6567.86     6620.48    316.36 o 
   6   6   0        2.79       75.81     14.33 o 
   8   6   0      274.72      345.16     37.03 o 
  10   6   0       36.19       49.56     17.54 o 
   2   7   0     1287.78     1165.62     95.11 o 
   4   7   0     4105.92     4987.41    207.51 o 
   6   7   0      342.91      283.44     26.40 o 
   8   7   0     2426.75     2296.29    115.73 o 
  10   7   0      259.27      192.20     49.52 o 
   0   8   0    15589.72    15408.28    890.49 o 
   2   8   0     2701.76     2779.41    157.12 o 
   4   8   0      637.18      610.29     79.64 o 
   6   8   0       94.56       18.45     14.44 o 
   8   8   0       21.81       26.89     17.62 o 
  10   8   0       18.68       12.76     16.93 o 
   2   9   0       99.31       98.56     30.92 o 
   4   9   0       13.94       26.36     25.40 o 
   6   9   0     5194.20     6025.22    268.96 o 
   8   9   0      527.34      484.82     80.37 o 
  10   9   0        2.09      -18.33     21.60 o 
   0  10   0     2527.46     2471.49    167.48 o 
   2  10   0     1379.32     1136.27    115.25 o 
   4  10   0     1714.01     2014.80    157.63 o 
   6  10   0      536.77      672.48     95.02 o 
   8  10   0       94.74      106.63     40.17 o 
   2  11   0        0.52      -17.45     17.45 o 
   4  11   0     1304.09     1298.87    135.87 o 
   6  11   0      805.56      795.30    108.28 o 
   8  11   0       99.68       76.72     37.74 o 
   0  12   0      716.28      757.36    104.05 o 
   2  12   0     1288.09     1459.96    147.09 o 
   4  12   0      389.39      424.79     79.19 o 
   6  12   0        5.57       10.24     16.45 o 
   8  12   0      195.94      246.90     64.40 o 
   2  13   0      212.72      300.73     71.02 o 
   4  13   0      601.08      608.19    104.38 o 
   6  13   0       75.95       57.99     35.61 o 
   0  14   0      542.63      690.84    109.78 o 
   2  14   0      234.04      149.52     57.25 o 
   4  14   0       35.50       61.64     36.27 o 
   2  15   0      114.12       86.76     43.19 o 
   2   1   1      464.32      588.95     20.17 o 
   3   1   1     3167.33     2651.72     50.48 o 
   4   1   1     3895.01     3921.67     52.64 o 
   5   1   1       27.15       33.06      5.77 o 
   6   1   1      852.48      892.42     30.34 o 
   7   1   1        0.51        0.33      4.36 o 
   8   1   1        4.25       30.90      5.75 o 
   9   1   1       71.65       34.77     10.86 o 
  10   1   1        0.26       -3.49      4.42 o 
  11   1   1       89.48      113.62     17.26 o 
  12   1   1        8.91       14.36      6.93 o 
   0   2   1     4264.54     3940.32     86.98 o 
   1   2   1      455.82      465.14     24.03 o 
   2   2   1     4714.68     4232.06     50.46 o 
   3   2   1      197.77      169.20      9.79 o 
   4   2   1      206.86      233.81     12.76 o 
   5   2   1      182.49      167.19     10.61 o 
   6   2   1       31.89       26.95      5.74 o 
   7   2   1       85.52       91.50     10.80 o 
   8   2   1      381.30      391.74     23.69 o 
   9   2   1      194.36      299.82     18.67 o 
  10   2   1        2.73        0.48      6.76 o 
  11   2   1        1.90        0.08      4.23 o 
  12   2   1        1.50      -10.90     11.31 o 
   1   3   1     5656.86     5488.86     48.69 o 
   2   3   1     5824.63     6343.37    139.27 o 
   3   3   1      159.90      160.63     14.41 o 
   4   3   1      535.98      664.60     26.04 o 
   5   3   1     2403.17     2292.03     51.83 o 
   6   3   1       24.62       33.50     15.21 o 
   7   3   1       24.76       24.42      7.31 o 
   8   3   1       26.81       12.01      5.89 o 
   9   3   1       91.60      127.80     12.72 o 
  10   3   1        9.38       11.57      5.73 o 
  11   3   1        0.27        2.69      8.24 o 
  12   3   1       10.09       -1.45      7.34 o 
   0   4   1     1669.96     2028.82     45.41 o 
   1   4   1     3086.88     2837.15     36.95 o 
   2   4   1      107.32      100.10     11.57 o 
   3   4   1       60.29       53.15      7.81 o 
   4   4   1     1658.63     1581.50     43.78 o 
   5   4   1       12.10       13.43      7.04 o 
   6   4   1      717.46      626.75     29.88 o 
   7   4   1       77.35      105.85     13.35 o 
   8   4   1       24.48       14.83      5.57 o 
   9   4   1        3.24        7.38      8.25 o 
  10   4   1       32.77       48.65      9.15 o 
  11   4   1        5.70        2.07      5.82 o 
  12   4   1        0.00       -3.42      6.26 o 
   1   5   1      543.55      439.73     17.93 o 
   2   5   1      653.42      703.62     29.58 o 
   3   5   1      279.17      251.05     21.98 o 
   4   5   1      873.55      868.73     37.21 o 
   5   5   1        0.78        5.97      3.74 o 
   6   5   1      154.49      153.35     15.80 o 
   7   5   1      530.63      585.52     36.93 o 
   8   5   1        2.94       29.76      9.32 o 
   9   5   1        5.42       12.34      9.35 o 
  10   5   1       80.88       61.25     11.11 o 
  11   5   1        3.45       -4.58      6.76 o 
  12   5   1        1.97      -25.95     25.95 o 
   0   6   1     3339.11     3303.32     67.30 o 
   1   6   1     1178.47     1136.91     26.58 o 
   2   6   1      445.97      498.29     33.13 o 
   3   6   1      193.64      150.21     17.33 o 
   4   6   1      941.15     1089.32     51.14 o 
   5   6   1        2.83       12.69      4.17 o 
   6   6   1      331.47      307.68     21.84 o 
   7   6   1       48.11       56.38     12.45 o 
   8   6   1      107.53      115.62     14.08 o 
   9   6   1        0.44       18.14      9.86 o 
  10   6   1        0.15        6.42      7.21 o 
  11   6   1        0.17       -3.23     23.24 o 
   1   7   1     1395.14     1291.64     42.33 o 
   2   7   1     2559.50     2651.90     82.80 o 
   3   7   1       25.75       10.44     11.32 o 
   4   7   1        9.70       18.54      6.55 o 
   5   7   1       17.54       35.31      7.35 o 
   6   7   1       79.62       73.02     12.13 o 
   7   7   1        0.05        0.46      6.34 o 
   8   7   1      124.56      143.60     19.60 o 
   9   7   1        0.46        3.19      5.99 o 
  10   7   1        0.76        5.17      8.31 o 
  11   7   1        3.39        5.68     10.10 o 
   0   8   1      209.59      213.25     19.96 o 
   1   8   1       20.86       11.30      7.49 o 
   2   8   1      511.66      460.18     33.29 o 
   3   8   1       73.48       49.14     14.63 o 
   4   8   1       90.63       80.40     10.55 o 
   5   8   1       74.16       76.88     19.88 o 
   6   8   1       24.10       -5.49     11.48 o 
   7   8   1       56.40      119.37     27.28 o 
   8   8   1        7.13       -7.40      9.09 o 
   9   8   1       12.02       31.84     13.73 o 
  10   8   1       14.62        6.84      9.32 o 
  11   8   1        4.34       10.10     14.46 o 
   1   9   1      209.85      205.69     22.93 o 
   2   9   1      552.06      589.94     44.52 o 
   3   9   1       26.73       36.09     18.17 o 
   4   9   1      353.48      396.09     48.24 o 
   5   9   1       20.22       25.01     12.32 o 
   6   9   1      174.53      226.61     38.58 o 
   7   9   1       25.95       49.86     19.34 o 
   8   9   1        7.88       20.28     12.31 o 
   9   9   1        8.20        8.74     21.21 o 
  10   9   1        5.67        8.82      9.64 o 
   0  10   1      482.88      679.00     62.23 o 
   1  10   1       42.54       54.24     11.08 o 
   2  10   1        6.35        2.67      7.06 o 
   3  10   1      214.65      182.04     30.76 o 
   4  10   1       66.33       84.42     24.41 o 
   5  10   1       52.57       85.77     26.62 o 
   6  10   1        3.23        6.53     15.56 o 
   7  10   1        0.70       23.16     15.14 o 
   8  10   1        2.13        9.27     40.29 o 
   9  10   1       21.43       24.01     12.74 o 
   1  11   1       41.05       43.75     13.98 o 
   2  11   1        5.57       13.68     21.75 o 
   3  11   1      122.35      152.54     33.44 o 
   4  11   1       16.85       21.49     16.66 o 
   5  11   1      100.37      134.46     38.36 o 
   6  11   1       32.50       52.54     20.96 o 
   7  11   1        7.01       34.42     17.18 o 
   8  11   1       13.62        0.55      8.70 o 
   9  11   1        0.23        0.41      8.41 o 
   0  12   1       32.73       41.59     17.35 o 
   1  12   1       79.06       53.57     13.20 o 
   2  12   1        2.10       23.74     22.95 o 
   3  12   1       11.53       -4.79     10.40 o 
   4  12   1       76.91       54.15     41.67 o 
   5  12   1        0.03        8.28     10.00 o 
   6  12   1        1.05        7.74     10.35 o 
   7  12   1        1.83        9.93     13.38 o 
   8  12   1       21.50       13.51     12.68 o 
   1  13   1       60.91       76.87     20.83 o 
   2  13   1        4.06       10.74     31.68 o 
   3  13   1        3.05       15.92     10.66 o 
   4  13   1       18.43       10.08     16.85 o 
   5  13   1       21.41       21.75     16.73 o 
   6  13   1       19.85       29.20     19.15 o 
   7  13   1        5.26       71.05     26.60 o 
   0  14   1        6.85       21.92     20.01 o 
   1  14   1       10.55        4.21     10.52 o 
   2  14   1       22.56       -1.14     10.79 o 
   3  14   1        5.78       19.98     21.29 o 
   4  14   1        3.36       26.90     23.31 o 
   5  14   1        1.44       -9.91      9.91 o 
   1  15   1        9.50       14.49     19.21 o 
   2  15   1       18.11       18.83     11.23 o 
   3  15   1        1.61        4.98     21.01 o 
   2   0   2     1283.45     1421.12     41.19 o 
   3   0   2     2162.34     1779.59     73.52 o 
   4   0   2     1060.88      936.41     97.82 o 
   5   0   2      864.79      858.53     35.48 o 
   6   0   2       67.34       49.62      9.44 o 
   7   0   2     5920.86     6451.05    121.65 o 
   8   0   2       86.08       90.71     11.70 o 
   9   0   2     3710.07     3766.57    109.56 o 
  10   0   2       11.48        5.79     10.02 o 
  11   0   2      182.99      192.59     37.55 o 
  12   0   2       11.02       -5.98      7.74 o 
   1   1   2    62858.88    69460.42    370.94 o 
   2   1   2       48.43       49.99      4.60 o 
   3   1   2       34.07       64.33      7.29 o 
   4   1   2       73.53       84.65      8.73 o 
   5   1   2      166.70      112.82      8.58 o 
   6   1   2       26.28       39.62      6.42 o 
   7   1   2        5.04        1.36      3.59 o 
   8   1   2       20.35       39.67      6.84 o 
   9   1   2        9.47        7.23      4.11 o 
  10   1   2       16.49       15.57      8.64 o 
  11   1   2       94.77       89.77     15.60 o 
  12   1   2        1.81       -2.20      8.34 o 
   0   2   2      881.79     1033.03     33.33 o 
   1   2   2    14441.90    15916.45    106.79 o 
   2   2   2       13.59       17.82      2.57 o 
   3   2   2     5572.70     6127.51     86.74 o 
   4   2   2      555.82      480.40     18.80 o 
   5   2   2     6122.81     5694.29     93.83 o 
   6   2   2        0.11        0.99      4.81 o 
   7   2   2    10821.00    11290.84    154.87 o 
   8   2   2        8.40        8.05      3.43 o 
   9   2   2     1116.82     1125.32     39.78 o 
  10   2   2        3.01       -1.77      5.71 o 
  11   2   2      114.14      103.36     16.11 o 
  12   2   2        0.08       -3.26      9.62 o 
   1   3   2    53205.69    56106.52    430.01 o 
   2   3   2        7.86       19.93      4.77 o 
   3   3   2    12876.76    11557.67     98.48 o 
   4   3   2       24.41       18.76      3.47 o 
   5   3   2     1389.17     1367.58     38.43 o 
   6   3   2      560.95      502.87     77.21 o 
   7   3   2      636.57      619.63     35.41 o 
   8   3   2        1.65       -1.63      4.01 o 
   9   3   2       16.67        5.98      4.18 o 
  10   3   2       13.06       17.01      6.64 o 
  11   3   2        7.06        8.06     12.70 o 
  12   3   2        1.24       -6.86      7.77 o 
   0   4   2        1.77        0.56      4.09 o 
   1   4   2    32912.06    34305.46    191.99 o 
   2   4   2      284.19      277.53     16.81 o 
   3   4   2     2779.28     3011.82     52.61 o 
   4   4   2      175.05      158.35     13.65 o 
   5   4   2    13933.70    13509.45    119.31 o 
   6   4   2       88.34       51.67      7.46 o 
   7   4   2     2941.50     2975.01     80.91 o 
   8   4   2       18.28        9.58      6.63 o 
   9   4   2      883.23      980.10     38.39 o 
  10   4   2        0.58       -3.29      4.06 o 
  11   4   2      112.68       76.53     14.04 o 
  12   4   2        0.81       -2.86      6.54 o 
   1   5   2    25539.30    24862.24    162.68 o 
   2   5   2        2.22       -1.35      3.28 o 
   3   5   2    38442.38    39255.27    218.75 o 
   4   5   2      540.88      535.42     25.89 o 
   5   5   2      989.13     1334.30     44.99 o 
   6   5   2        1.89        0.98      3.60 o 
   7   5   2       97.82      153.46     18.77 o 
   8   5   2        1.92        6.21      5.56 o 
   9   5   2      308.39      362.91     25.26 o 
  10   5   2        0.04        5.29      7.37 o 
  11   5   2       41.85       52.58     15.08 o 
  12   5   2        0.08      -26.95     26.95 o 
   0   6   2       25.82       88.18     18.42 o 
   1   6   2      874.87      767.18     35.40 o 
   2   6   2        0.51        1.19      4.55 o 
   3   6   2     1326.20     1266.72     47.28 o 
   4   6   2       47.45       39.00      6.12 o 
   5   6   2     2604.99     2777.59     65.72 o 
   6   6   2       47.89       41.47      8.81 o 
   7   6   2     1485.52     1391.98     67.32 o 
   8   6   2      107.47      102.25     13.76 o 
   9   6   2     1410.72     1464.10     55.28 o 
  10   6   2        2.77        7.46      6.64 o 
  11   6   2      133.31       72.73     31.93 o 
   1   7   2    29657.66    30633.25    241.02 o 
   2   7   2      581.46      666.88     40.96 o 
   3   7   2       80.02       66.72     12.08 o 
   4   7   2       20.32       18.04      4.50 o 
   5   7   2     1796.52     1645.91     50.61 o 
   6   7   2       29.16       18.43      8.25 o 
   7   7   2     1022.13      982.89     58.56 o 
   8   7   2        3.38       17.87      7.98 o 
   9   7   2       19.63       -8.79     11.25 o 
  10   7   2        1.77       17.23     10.30 o 
  11   7   2       33.94       77.81     24.56 o 
   0   8   2       23.58       34.68     20.13 o 
   1   8   2     1569.36     1454.71     56.86 o 
   2   8   2       93.58       80.27     15.10 o 
   3   8   2      779.62      708.19     57.54 o 
   4   8   2        6.15        0.05      5.64 o 
   5   8   2       30.54       24.15     16.31 o 
   6   8   2      195.13      198.63     26.89 o 
   7   8   2     4225.38     4065.00    125.34 o 
   8   8   2        3.27       28.73     13.66 o 
   9   8   2      448.75      485.78     46.05 o 
  10   8   2        0.42       -5.92      9.04 o 
  11   8   2        1.15      -10.67     24.79 o 
   1   9   2     3180.55     3045.49     87.92 o 
   2   9   2      120.55       97.37     17.33 o 
   3   9   2     2032.77     2153.05    107.78 o 
   4   9   2      259.13      308.24     40.82 o 
   5   9   2      831.69      882.74     71.30 o 
   6   9   2       10.76       37.14     17.83 o 
   7   9   2       21.58        9.20      6.60 o 
   8   9   2        0.19       12.61     30.74 o 
   9   9   2       72.07       94.77     25.07 o 
  10   9   2        7.94       -4.12      7.75 o 
   0  10   2      308.84      348.11     43.70 o 
   1  10   2      120.24       66.77     12.85 o 
   2  10   2       21.84       18.89     11.46 o 
   3  10   2       38.83       45.55     30.29 o 
   4  10   2       67.01       75.39     22.47 o 
   5  10   2     3503.44     3532.81    151.29 o 
   6  10   2        3.70       -1.82     12.91 o 
   7  10   2      458.25      573.60     63.78 o 
   8  10   2        4.35       19.96     12.13 o 
   9  10   2       19.63       11.02     24.55 o 
   1  11   2      980.70     1088.77     67.59 o 
   2  11   2       15.77       23.66     11.95 o 
   3  11   2     1480.82     1167.91     89.31 o 
   4  11   2      128.25      134.83     33.96 o 
   5  11   2      136.14      173.76     34.19 o 
   6  11   2       23.35       31.86     19.41 o 
   7  11   2      141.15      127.52     30.36 o 
   8  11   2       10.38       -6.30     19.56 o 
   9  11   2       54.74       43.93     19.50 o 
   0  12   2        0.47        2.41     18.27 o 
   1  12   2       59.51       84.49     19.99 o 
   2  12   2       12.48       18.53     12.45 o 
   3  12   2      515.10      641.44     69.34 o 
   4  12   2       19.60       31.84     17.88 o 
   5  12   2      443.08      404.39     89.17 o 
   6  12   2       29.61       -7.41     11.34 o 
   7  12   2       85.87      150.19     35.19 o 
   8  12   2        0.06        2.74      8.15 o 
   1  13   2      802.47      854.56     66.80 o 
   2  13   2       58.78       52.34     19.79 o 
   3  13   2      129.76      141.84     32.35 o 
   4  13   2        2.77      -11.86     14.03 o 
   5  13   2        7.54      -16.87     16.87 o 
   6  13   2        0.30       -2.51     10.16 o 
   7  13   2      121.13      167.15     38.44 o 
   0  14   2        2.08       16.15     12.25 o 
   1  14   2       33.41       14.25     22.40 o 
   2  14   2        0.59        1.31     10.85 o 
   3  14   2      158.32      220.34     44.50 o 
   4  14   2        0.52      -12.35     12.35 o 
   5  14   2       48.82       38.91     26.04 o 
   1  15   2      150.65      109.51     37.21 o 
   2  15   2        2.18        0.28     10.08 o 
   3  15   2      125.30      166.63     41.11 o 
   1   1   3       97.26      113.22     17.05 o 
   2   1   3       20.23       26.32      3.28 o 
   3   1   3      438.31      414.63     17.27 o 
   4   1   3      175.60      136.40     11.75 o 
   5   1   3      789.03      731.82     29.31 o 
   6   1   3       84.64      111.40     14.22 o 
   7   1   3      210.51      249.84     15.01 o 
   8   1   3       38.32       78.26      8.89 o 
   9   1   3        9.01        0.37      3.54 o 
  10   1   3       11.29       12.69     12.13 o 
  11   1   3       65.83       92.70     18.26 o 
  12   1   3        6.58        5.50     10.32 o 
   0   2   3     4985.84     4771.72    102.44 o 
   1   2   3        0.45       10.63      3.23 o 
   2   2   3    11282.35    11109.68     97.94 o 
   3   2   3     6097.44     5979.52     53.02 o 
   4   2   3        3.97        4.89      4.74 o 
   5   2   3       45.83       62.21      9.94 o 
   6   2   3      455.46      354.28     35.46 o 
   7   2   3      381.56      311.50     21.96 o 
   8   2   3        9.53       14.35      6.50 o 
   9   2   3       49.95       82.22      9.30 o 
  10   2   3       15.97        4.42     10.95 o 
  11   2   3        5.39       11.29      9.58 o 
  12   2   3        5.76       21.81     11.39 o 
   1   3   3     8374.39     9148.78    188.39 o 
   2   3   3     6977.42     7300.83     76.29 o 
   3   3   3       12.38        5.58      2.18 o 
   4   3   3        1.69        7.84      4.98 o 
   5   3   3        4.54       -0.37      2.77 o 
   6   3   3        6.74        8.78      6.35 o 
   7   3   3      136.65      125.89     15.06 o 
   8   3   3       31.05       28.24      7.21 o 
   9   3   3       50.42       55.88      9.35 o 
  10   3   3      104.81      130.68     16.11 o 
  11   3   3       23.92       15.81      7.33 o 
  12   3   3       12.37       49.16     17.16 o 
   0   4   3     4958.08     4682.84     79.16 o 
   1   4   3      400.70      458.40     19.97 o 
   2   4   3     3450.16     3671.56     61.89 o 
   3   4   3      102.94       91.53      8.98 o 
   4   4   3       12.36        7.94      5.48 o 
   5   4   3      557.68      610.01     24.97 o 
   6   4   3      297.03      343.68     19.75 o 
   7   4   3       13.08       13.35      8.30 o 
   8   4   3       11.67       30.77      7.78 o 
   9   4   3      175.76      182.83     19.69 o 
  10   4   3        0.19       -4.47      6.81 o 
  11   4   3        7.18        5.61      9.20 o 
  12   4   3        2.83        0.40     10.31 o 
   1   5   3     4508.97     4386.12     67.63 o 
   2   5   3     1672.76     1600.82     44.23 o 
   3   5   3       24.69       50.55     10.30 o 
   4   5   3     2614.90     2524.60     55.93 o 
   5   5   3     1723.55     1637.96     49.88 o 
   6   5   3        3.34       -1.29      5.63 o 
   7   5   3        0.19       -3.50      4.03 o 
   8   5   3      608.87      679.49     39.74 o 
   9   5   3       41.41       49.35     10.97 o 
  10   5   3        1.68        3.86      4.66 o 
  11   5   3        0.85       -6.31      8.07 o 
  12   5   3        0.53        8.31      7.58 o 
   0   6   3     6791.71     6786.96    147.99 o 
   1   6   3      599.56      747.12     30.22 o 
   2   6   3      133.61      118.73     12.63 o 
   3   6   3     2789.75     2743.20     76.10 o 
   4   6   3     1040.45      926.08     32.93 o 
   5   6   3      136.80      124.04     13.75 o 
   6   6   3       57.99       60.94     11.77 o 
   7   6   3       76.45      105.86     20.17 o 
   8   6   3      242.89      282.06     25.95 o 
   9   6   3       97.61      149.30     21.11 o 
  10   6   3       28.68       15.17     17.27 o 
  11   6   3        0.37        2.17     11.70 o 
   1   7   3      184.76      215.29     26.09 o 
   2   7   3      482.65      484.00     29.55 o 
   3   7   3       35.67       45.98     10.97 o 
   4   7   3     1276.13     1356.88     59.69 o 
   5   7   3       74.39       71.28     10.06 o 
   6   7   3      237.29      311.32     26.96 o 
   7   7   3      152.82      160.93     23.94 o 
   8   7   3       66.37       66.17     16.92 o 
   9   7   3        0.82       -2.16      6.38 o 
  10   7   3       12.29       24.54     10.78 o 
  11   7   3       12.25       47.68     20.23 o 
   0   8   3     2757.00     2625.69    108.29 o 
   1   8   3     1625.40     1544.55     67.20 o 
   2   8   3       19.82       16.39      5.59 o 
   3   8   3     1126.55     1179.39     55.70 o 
   4   8   3      215.32      201.37     24.64 o 
   5   8   3       90.81       86.57     16.06 o 
   6   8   3     1038.45     1094.71     62.15 o 
   7   8   3      115.25      152.14     35.57 o 
   8   8   3       21.19       18.32     15.80 o 
   9   8   3       23.65       25.04     12.61 o 
  10   8   3       17.58       48.20     15.86 o 
  11   8   3        4.98      -13.54     13.54 o 
   1   9   3       78.35      124.64     22.09 o 
   2   9   3      746.90      700.24     65.20 o 
   3   9   3       16.73        2.12     11.64 o 
   4   9   3       65.92       54.51     19.99 o 
   5   9   3      778.58      818.78     53.73 o 
   6   9   3       40.94      102.47     21.97 o 
   7   9   3       11.43        7.59     11.77 o 
   8   9   3       46.09       62.78     17.38 o 
   9   9   3        4.42       -4.70     12.51 o 
  10   9   3       23.96       36.05     14.45 o 
   0  10   3      186.76      214.22     34.84 o 
   1  10   3       48.26       25.66     16.37 o 
   2  10   3      198.92      230.90     30.34 o 
   3  10   3      186.05      170.83     36.23 o 
   4  10   3      168.55      237.38     41.32 o 
   5  10   3       12.97       39.56     21.94 o 
   6  10   3      190.46      129.80     30.17 o 
   7  10   3        0.13       16.07     21.92 o 
   8  10   3        2.23       21.66     15.01 o 
   9  10   3        1.67       16.65     44.82 o 
   1  11   3      307.65      352.91     38.60 o 
   2  11   3      352.81      340.77     38.67 o 
   3  11   3      282.50      403.14     53.97 o 
   4  11   3       27.58        7.06     15.70 o 
   5  11   3       23.19       49.58     22.57 o 
   6  11   3       23.02       15.20     17.60 o 
   7  11   3       28.87       26.69     28.39 o 
   8  11   3       47.85       70.47     24.16 o 
   9  11   3       31.70       22.09     20.96 o 
   0  12   3      141.47       92.97     23.18 o 
   1  12   3        5.04      -11.63     11.63 o 
   2  12   3       32.18       22.71      9.40 o 
   3  12   3       98.11       93.85     28.73 o 
   4  12   3       14.19        9.31     22.51 o 
   5  12   3       45.16       38.51     21.47 o 
   6  12   3       50.18       28.52     16.18 o 
   7  12   3       39.56       48.96     23.31 o 
   8  12   3        2.85       12.38     15.60 o 
   1  13   3        2.25       10.92     10.41 o 
   2  13   3       32.50       72.83     25.82 o 
   3  13   3        1.16        8.65      9.71 o 
   4  13   3        0.07        8.04     13.99 o 
   5  13   3        8.11        6.09     19.33 o 
   6  13   3        1.11       29.44     14.32 o 
   7  13   3        9.09        1.68     39.70 o 
   0  14   3       64.46       17.69     23.42 o 
   1  14   3       56.30       93.90     24.18 o 
   2  14   3       25.62       38.10     19.74 o 
   3  14   3       36.90       19.17     14.37 o 
   4  14   3       37.28       11.86     23.72 o 
   5  14   3        3.37       -9.66      9.66 o 
   1  15   3        1.36       14.24      7.61 o 
   2  15   3        0.66        6.87     11.03 o 
   3  15   3        1.14      -14.57     14.57 o 
   0   0   4   162555.36   155934.14    585.91 o 
   1   0   4     1783.50     1899.10     40.06 o 
   2   0   4     5983.18     6517.38    130.89 o 
   3   0   4     1515.00     1545.97     59.06 o 
   4   0   4     4304.20     3803.70     70.95 o 
   5   0   4       31.98       25.18      4.23 o 
   6   0   4    12875.54    12111.42    166.74 o 
   7   0   4        1.50        8.05      4.44 o 
   8   0   4      203.64      184.79     18.30 o 
   9   0   4       46.92       59.28     13.95 o 
  10   0   4      174.93      124.67     27.22 o 
  11   0   4        1.21      -19.93     19.93 o 
  12   0   4       98.60      154.37     53.46 o 
   1   1   4     1807.63     1741.87     26.24 o 
   2   1   4    53226.05    56759.80    430.66 o 
   3   1   4      273.32      257.16     13.82 o 
   4   1   4     4970.25     5496.40     83.11 o 
   5   1   4      282.88      260.55     17.71 o 
   6   1   4     3632.42     3655.26     81.56 o 
   7   1   4      128.01      141.83     11.78 o 
   8   1   4     1965.60     1822.29     50.23 o 
   9   1   4       22.41       14.12      7.53 o 
  10   1   4      336.25      382.70     35.26 o 
  11   1   4       22.42       34.22     15.13 o 
  12   1   4       63.34      104.57     24.95 o 
   0   2   4     4559.94     5075.29    109.55 o 
   1   2   4       51.15       38.75      4.19 o 
   2   2   4    22932.63    22403.18    116.11 o 
   3   2   4      524.56      517.50     16.60 o 
   4   2   4    20409.89    19989.11    247.79 o 
   5   2   4      219.00      241.23     20.09 o 
   6   2   4     2275.41     2620.23     72.23 o 
   7   2   4       63.11       56.48      8.91 o 
   8   2   4        8.68       -4.05      5.38 o 
   9   2   4        0.41        0.76      9.05 o 
  10   2   4      127.61      122.47     16.81 o 
  11   2   4       15.36       15.55      7.49 o 
  12   2   4       71.86       69.56     19.56 o 
   1   3   4      638.34      678.35     20.80 o 
   2   3   4     1313.18     1381.07     26.42 o 
   3   3   4     1703.92     1602.24     35.82 o 
   4   3   4    24966.26    22742.06    188.97 o 
   5   3   4      507.60      477.24     19.95 o 
   6   3   4     8343.57     8768.58    172.76 o 
   7   3   4        6.60        3.96      4.69 o 
   8   3   4      275.54      342.33     24.89 o 
   9   3   4        2.83        4.79      5.39 o 
  10   3   4      250.73      244.90     24.62 o 
  11   3   4        4.41        6.18     11.48 o 
  12   3   4       72.07       97.11     21.94 o 
   0   4   4      397.94      704.25     53.48 o 
   1   4   4       27.88       27.61      5.28 o 
   2   4   4    13794.78    13228.53    139.69 o 
   3   4   4      213.75      186.50     21.74 o 
   4   4   4    16962.11    17477.62    186.34 o 
   5   4   4      848.18      853.33     35.85 o 
   6   4   4       15.66       17.61      4.11 o 
   7   4   4        8.10       12.96      6.04 o 
   8   4   4       44.36       31.50      8.95 o 
   9   4   4        1.47       -1.91      5.15 o 
  10   4   4       38.43       20.29     10.42 o 
  11   4   4        7.92       26.92     12.01 o 
  12   4   4       81.23       68.33     20.77 o 
   1   5   4      123.25       97.02      9.88 o 
   2   5   4     5394.75     4776.23     77.01 o 
   3   5   4       14.66       16.40      6.66 o 
   4   5   4     7992.06     8686.86    138.75 o 
   5   5   4      301.16      273.28     20.34 o 
   6   5   4     1411.56     1348.25     49.57 o 
   7   5   4        9.65       -3.75     10.30 o 
   8   5   4      716.67      758.10     42.39 o 
   9   5   4        0.09       -4.87      7.35 o 
  10   5   4      270.01      311.61     28.20 o 
  11   5   4        4.38       -7.93      9.20 o 
  12   5   4       65.98       57.22     22.63 o 
   0   6   4    11965.26    11970.12    462.11 o 
   1   6   4     1572.54     1504.02     42.88 o 
   2   6   4     7007.11     7649.07    103.96 o 
   3   6   4     1712.48     1868.72     54.45 o 
   4   6   4        7.50       13.36      6.31 o 
   5   6   4       76.06       75.74     14.85 o 
   6   6   4     1033.24      725.66     36.75 o 
   7   6   4        7.22        2.20      6.32 o 
   8   6   4       92.47      121.49     17.44 o 
   9   6   4        0.15       -0.05      5.86 o 
  10   6   4      251.19      267.27     34.47 o 
  11   6   4        5.07      -19.74     19.74 o 
   1   7   4       25.41       17.51      6.75 o 
   2   7   4     5987.54     6395.37    101.42 o 
   3   7   4       38.61       36.66      8.20 o 
   4   7   4     1675.47     2117.61     75.30 o 
   5   7   4       76.45       54.73     13.17 o 
   6   7   4      162.17      151.28     22.37 o 
   7   7   4      142.61       84.81     16.25 o 
   8   7   4     1242.08     1205.24     68.77 o 
   9   7   4        3.47       -2.78     11.03 o 
  10   7   4      276.91      355.20     51.67 o 
  11   7   4       21.63       58.98     50.84 o 
   0   8   4     7495.65     7837.92    186.84 o 
   1   8   4        6.12        4.89      7.82 o 
   2   8   4     2242.36     1974.89     76.82 o 
   3   8   4      348.41      355.96     26.66 o 
   4   8   4     1717.65     1701.07     70.80 o 
   5   8   4      236.20      264.68     29.13 o 
   6   8   4      661.98      607.43     46.28 o 
   7   8   4        3.83        2.38      8.11 o 
   8   8   4       35.19       22.71     14.40 o 
   9   8   4        4.06      -12.95     12.95 o 
  10   8   4       79.28      103.36     28.35 o 
   1   9   4      137.14      183.67     26.17 o 
   2   9   4      324.19      264.45     29.50 o 
   3   9   4      171.87      164.21     23.81 o 
   4   9   4      186.19      171.36     23.18 o 
   5   9   4      404.18      409.95     38.55 o 
   6   9   4     2156.11     2325.36    114.43 o 
   7   9   4       26.16       -6.63     10.10 o 
   8   9   4      336.50      378.79     41.27 o 
   9   9   4        4.36       15.11     19.32 o 
  10   9   4       24.08        4.29     20.79 o 
   0  10   4     2290.07     2046.34    109.63 o 
   1  10   4       34.18       15.58     16.91 o 
   2  10   4     1921.51     1699.19     80.93 o 
   3  10   4       79.57       75.10     17.42 o 
   4  10   4     2001.40     2097.69    115.49 o 
   5  10   4       82.31      103.77     28.40 o 
   6  10   4      122.24      165.93     32.94 o 
   7  10   4        8.48      -12.75     19.26 o 
   8  10   4      165.02      223.51     32.86 o 
   9  10   4        6.87       12.72     29.65 o 
   1  11   4        0.34        6.16     11.17 o 
   2  11   4       27.26       57.57     15.69 o 
   3  11   4       43.68       56.23     40.27 o 
   4  11   4      674.78      616.57     66.37 o 
   5  11   4       31.71       27.14     13.93 o 
   6  11   4      471.59      505.76     61.50 o 
   7  11   4       24.96       16.31     20.81 o 
   8  11   4       65.56       60.66     21.03 o 
   9  11   4        0.02       -7.03     10.67 o 
   0  12   4     1093.51     1229.70    131.02 o 
   1  12   4       12.95        1.10     14.86 o 
   2  12   4     1342.43     1465.41     83.62 o 
   3  12   4      208.40      212.38     85.75 o 
   4  12   4      347.75      274.18     45.20 o 
   5  12   4       20.62       30.97     15.73 o 
   6  12   4       18.05       13.63     16.07 o 
   7  12   4       11.49        7.22     31.95 o 
   8  12   4       38.30       38.14     19.85 o 
   1  13   4        5.67       14.17     11.59 o 
   2  13   4       68.84       68.49     18.23 o 
   3  13   4        7.24       -2.71     11.75 o 
   4  13   4      256.99      298.13     50.57 o 
   5  13   4       11.27       -0.05      9.19 o 
   6  13   4       37.53       27.93     16.00 o 
   7  13   4        3.27       -8.08     19.31 o 
   0  14   4      554.28      565.33     98.65 o 
   1  14   4       31.05       27.78     12.08 o 
   2  14   4      311.24      318.18     43.92 o 
   3  14   4       11.29       -5.47     19.28 o 
   4  14   4       37.25       49.68     23.08 o 
   5  14   4        3.22       13.21     42.39 o 
   1  15   4        0.38       -8.65     12.64 o 
   2  15   4       38.74       50.66     26.07 o 
   3  15   4        1.35        9.83      8.28 o 
   1   1   5      864.21      931.40     20.73 o 
   2   1   5     3421.27     3867.50     47.75 o 
   3   1   5     2405.47     2492.56     38.27 o 
   4   1   5       35.97       32.31      5.84 o 
   5   1   5     2663.87     2694.55     64.13 o 
   6   1   5      531.82      551.67     31.89 o 
   7   1   5       20.47       11.33      5.43 o 
   8   1   5        6.31        2.32      9.19 o 
   9   1   5       40.01       16.23      7.12 o 
  10   1   5       46.28       40.42     13.26 o 
  11   1   5       12.58       34.35     19.93 o 
  12   1   5        0.00       10.98      9.42 o 
   0   2   5     3025.55     3996.64    101.38 o 
   1   2   5     6196.42     6785.56     74.09 o 
   2   2   5        5.89       10.82      1.93 o 
   3   2   5       77.56       59.51      5.51 o 
   4   2   5      447.15      545.32     19.93 o 
   5   2   5      105.46       98.70     12.30 o 
   6   2   5      179.97      206.52     20.17 o 
   7   2   5      221.69      223.11     23.36 o 
   8   2   5      327.07      381.46     28.29 o 
   9   2   5       86.20      101.18     19.47 o 
  10   2   5        9.03        6.91      6.93 o 
  11   2   5        4.35        0.82     13.74 o 
  12   2   5        9.88       35.11     15.68 o 
   1   3   5      511.09      608.94     25.43 o 
   2   3   5      185.30      253.91     14.30 o 
   3   3   5      160.02       93.48      8.65 o 
   4   3   5      285.91      276.50     19.03 o 
   5   3   5     1477.56     1634.55     48.98 o 
   6   3   5      132.71      122.19     27.00 o 
   7   3   5      216.54      195.80     19.83 o 
   8   3   5        6.12        4.82      8.10 o 
   9   3   5        1.81       -0.37      7.70 o 
  10   3   5        3.89       -6.65      6.65 o 
  11   3   5        3.35       -9.15     11.12 o 
  12   3   5        0.15       29.89     14.75 o 
   0   4   5     2988.77     2736.10    105.81 o 
   1   4   5      270.54      289.72     20.79 o 
   2   4   5      964.72      958.45     25.10 o 
   3   4   5     1145.64     1128.37     36.31 o 
   4   4   5      704.16      772.64     47.92 o 
   5   4   5      232.97      209.86     30.42 o 
   6   4   5       69.01       62.11      8.19 o 
   7   4   5      308.73      245.92     25.79 o 
   8   4   5       37.28       29.92     12.89 o 
   9   4   5       16.08       47.65     12.77 o 
  10   4   5       15.57        4.16      5.81 o 
  11   4   5        0.22        6.16     11.56 o 
  12   4   5        2.86       20.26     11.60 o 
   1   5   5     1183.06     1142.01     45.05 o 
   2   5   5      197.63      239.38     21.10 o 
   3   5   5       80.06       57.93      9.61 o 
   4   5   5      479.85      530.88     34.28 o 
   5   5   5      350.74      376.50     30.99 o 
   6   5   5      319.57      338.57     30.61 o 
   7   5   5       61.98       63.06     16.35 o 
   8   5   5       28.43       20.64     12.29 o 
   9   5   5       26.31        5.50      5.84 o 
  10   5   5       59.54       71.75     15.71 o 
  11   5   5        4.56       14.31     11.32 o 
  12   5   5        0.82        8.09     12.63 o 
   0   6   5       14.66       27.77      6.45 o 
   1   6   5      139.27      127.27     16.82 o 
   2   6   5      182.20      185.31     15.81 o 
   3   6   5     1439.87     1443.94     48.54 o 
   4   6   5      733.86      795.78     44.39 o 
   5   6   5      145.72      121.94     18.63 o 
   6   6   5        1.70        3.61      5.90 o 
   7   6   5      231.08      220.57     26.92 o 
   8   6   5       91.72       88.59     18.00 o 
   9   6   5       79.71      103.50     20.88 o 
  10   6   5        0.49       10.79      9.18 o 
  11   6   5        3.21       -0.51      6.79 o 
   1   7   5     2164.10     2145.24     55.02 o 
   2   7   5     1168.44     1129.20     42.70 o 
   3   7   5      219.55      201.73     19.05 o 
   4   7   5        0.08        5.86      5.82 o 
   5   7   5       20.52       10.73      5.87 o 
   6   7   5        2.08       -2.04     10.28 o 
   7   7   5       58.33       44.94     20.75 o 
   8   7   5       54.96       69.56     19.58 o 
   9   7   5        2.90       -3.47      5.78 o 
  10   7   5        0.26        9.93     31.75 o 
  11   7   5        4.83       28.01     22.90 o 
   0   8   5        8.03       26.95     19.85 o 
   1   8   5        0.42        0.40      8.49 o 
   2   8   5       63.88       52.91      9.88 o 
   3   8   5      650.22      655.20     36.29 o 
   4   8   5      173.13      200.65     24.47 o 
   5   8   5        6.17       11.87     13.32 o 
   6   8   5      108.60      106.07     19.80 o 
   7   8   5      206.06      312.62     46.52 o 
   8   8   5       18.55       15.33      9.69 o 
   9   8   5        0.13       -2.58     15.47 o 
  10   8   5       11.75       35.49     17.05 o 
   1   9   5      543.37      536.63     42.39 o 
   2   9   5      301.55      287.08     31.64 o 
   3   9   5       24.33       22.58      7.63 o 
   4   9   5       65.56       55.22     23.42 o 
   5   9   5       86.00       67.09     16.02 o 
   6   9   5      102.11       70.23     33.10 o 
   7   9   5       91.56       86.69     17.78 o 
   8   9   5        2.93       12.24     12.07 o 
   9   9   5       34.67       55.57     14.68 o 
  10   9   5        3.18       -5.55      5.55 o 
   0  10   5      181.94      190.59     45.82 o 
   1  10   5      262.42      279.63     32.39 o 
   2  10   5       40.34       32.03     10.79 o 
   3  10   5      104.18       63.57     15.41 o 
   4  10   5       79.05       98.12     26.18 o 
   5  10   5      158.07      142.34     24.47 o 
   6  10   5        0.11       -7.48      7.48 o 
   7  10   5        0.18       -7.35      7.35 o 
   8  10   5        0.83      -12.23     12.23 o 
   9  10   5       17.65        7.98      9.82 o 
   1  11   5       60.25       39.31     18.03 o 
   2  11   5        0.03       -3.82     11.57 o 
   3  11   5       50.23       62.24     19.19 o 
   4  11   5       74.90       87.81     24.56 o 
   5  11   5      190.05      318.73     98.52 o 
   6  11   5       65.60       73.95     23.51 o 
   7  11   5        0.10       -7.19      9.97 o 
   8  11   5       17.47        7.24      9.35 o 
   0  12   5      131.01      130.69     44.27 o 
   1  12   5       36.61       25.18     10.41 o 
   2  12   5        6.34       -4.35      9.68 o 
   3  12   5        0.96       -4.32     13.85 o 
   4  12   5       29.07       35.66     20.89 o 
   5  12   5        0.17       20.54     18.66 o 
   6  12   5        0.71      -18.03     18.03 o 
   7  12   5       22.40       31.65     13.27 o 
   8  12   5       20.07       25.14     16.80 o 
   1  13   5       34.98       72.14     47.91 o 
   2  13   5       28.73       51.87     18.01 o 
   3  13   5       27.39       15.59     29.60 o 
   4  13   5       59.08       27.10     15.69 o 
   5  13   5        7.53       -0.61     13.46 o 
   6  13   5        1.37       35.29     20.73 o 
   0  14   5        1.47        8.45     19.30 o 
   1  14   5        3.64      -10.77     10.77 o 
   2  14   5        0.20        5.21     15.98 o 
   3  14   5        2.29       -9.10     14.07 o 
   4  14   5        0.73        8.31     47.32 o 
   5  14   5        0.71       -4.96     13.17 o 
   1  15   5        2.18       -7.70     23.59 o 
   2  15   5       26.45       49.66     37.82 o 
   3  15   5        1.35       49.53     39.37 o 
   0   0   6     2771.02     3859.80    112.88 o 
   1   0   6    79323.03    81690.41    291.48 o 
   2   0   6      196.27      152.93     11.56 o 
   3   0   6    71023.32    73562.73    304.89 o 
   4   0   6       26.99       31.24     13.82 o 
   5   0   6     4405.68     4247.94     79.34 o 
   6   0   6      244.29      274.32     25.91 o 
   7   0   6       37.15      100.64     15.37 o 
   8   0   6       93.64       86.83     27.49 o 
   9   0   6      282.62      257.83     51.35 o 
  10   0   6        7.92       22.18     11.14 o 
  11   0   6      171.28      306.06     71.79 o 
  12   0   6       54.85       -8.55     14.21 o 
   1   1   6     3331.19     3232.12     53.28 o 
   2   1   6     7146.05     7464.54     64.79 o 
   3   1   6     2809.79     1975.82     28.15 o 
   4   1   6     1918.31     1922.20     47.07 o 
   5   1   6    12805.77    12685.97    219.82 o 
   6   1   6       10.39        9.08      3.23 o 
   7   1   6     1494.37     1279.14     39.86 o 
   8   1   6       23.56       27.80      7.68 o 
   9   1   6      269.17      324.44     34.98 o 
  10   1   6       64.25       64.71     15.09 o 
  11   1   6      354.52      348.85     52.87 o 
  12   1   6       12.57       24.05     15.94 o 
   0   2   6      488.38      560.30     40.20 o 
   1   2   6     9749.17    10075.93    147.07 o 
   2   2   6      799.71      872.40     28.30 o 
   3   2   6    25428.48    24652.97    126.92 o 
   4   2   6     1338.51     1304.80     27.44 o 
   5   2   6     7992.08     8440.88     88.26 o 
   6   2   6      641.94      620.39     35.14 o 
   7   2   6     1282.60     1270.93     53.74 o 
   8   2   6        8.40        2.72     10.13 o 
   9   2   6       38.54       32.98     12.08 o 
  10   2   6      106.57      126.94     24.85 o 
  11   2   6      150.35      198.85     34.24 o 
  12   2   6        0.69        7.90      8.20 o 
   1   3   6     3679.11     4364.99     70.33 o 
   2   3   6        3.28       10.63      3.17 o 
   3   3   6    29230.50    29629.14    157.69 o 
   4   3   6      955.78     1092.97     36.63 o 
   5   3   6    18863.54    17660.80    317.42 o 
   6   3   6      726.38      660.99     38.51 o 
   7   3   6      299.64      330.92     25.51 o 
   8   3   6       19.83       16.46      5.58 o 
   9   3   6      393.35      439.60     42.94 o 
  10   3   6        3.51       -3.89      7.28 o 
  11   3   6      154.21      222.45     33.81 o 
  12   3   6        5.14        9.11      8.46 o 
   0   4   6      839.55      902.77     62.25 o 
   1   4   6        1.32       56.55     47.55 o 
   2   4   6      363.71      348.61     22.89 o 
   3   4   6    10524.06    11373.13     99.17 o 
   4   4   6     4429.54     4193.29    102.40 o 
   5   4   6    11212.23    10980.71    190.60 o 
   6   4   6      148.19      204.02     25.46 o 
   7   4   6      182.90      180.87     22.37 o 
   8   4   6      106.03      115.99     16.89 o 
   9   4   6      205.34      214.34     30.38 o 
  10   4   6        0.19       -0.48      7.49 o 
  11   4   6      153.70      177.15     30.25 o 
  12   4   6        9.72       37.09     16.35 o 
   1   5   6     1810.89     1914.02     71.36 o 
   2   5   6      641.58      639.19     44.59 o 
   3   5   6    19377.88    19318.51    192.49 o 
   4   5   6      518.66      534.25     43.52 o 
   5   5   6     2922.37     3032.86     88.05 o 
   6   5   6      147.33      171.22     22.05 o 
   7   5   6      440.94      498.39     44.45 o 
   8   5   6       22.94       11.78      7.86 o 
   9   5   6        9.94       -2.97      6.59 o 
  10   5   6       24.51       15.20     14.25 o 
  11   5   6      180.81      248.93     36.92 o 
   0   6   6     1677.92     1637.96     49.30 o 
   1   6   6     3635.47     3957.92     71.69 o 
   2   6   6      234.70      241.93     18.74 o 
   3   6   6    16537.19    17141.52    253.49 o 
   4   6   6       43.02       38.69      9.24 o 
   5   6   6     1101.62     1348.92     61.35 o 
   6   6   6      225.13      200.06     24.47 o 
   7   6   6       52.44       22.42      8.15 o 
   8   6   6       37.56       37.27     12.00 o 
   9   6   6      423.38      407.73     53.51 o 
  10   6   6       14.84       -0.47     13.05 o 
  11   6   6      190.16      199.55     28.51 o 
   1   7   6    10512.25    10650.56    122.61 o 
   2   7   6     2239.43     2295.96     61.61 o 
   3   7   6     1233.58     1413.31     50.66 o 
   4   7   6       90.64      104.95     17.03 o 
   5   7   6     1875.31     1776.24     74.93 o 
   6   7   6       60.58       40.00      9.58 o 
   7   7   6      530.88      509.39     43.19 o 
   8   7   6       56.23       46.11     15.26 o 
   9   7   6      182.74      174.51     43.46 o 
  10   7   6       33.25       15.09     34.43 o 
  11   7   6       60.65       55.66     20.35 o 
   0   8   6      281.84      298.17     49.73 o 
   1   8   6     3684.98     3522.60     74.56 o 
   2   8   6      104.15      124.53     14.94 o 
   3   8   6     1957.74     2083.44     65.00 o 
   4   8   6      121.14      105.02     18.37 o 
   5   8   6      151.51      218.28     28.69 o 
   6   8   6       95.24       86.72     17.32 o 
   7   8   6     1054.03     1055.78     64.64 o 
   8   8   6        1.22       -4.53      8.97 o 
   9   8   6      259.83      374.78     52.46 o 
  10   8   6       24.60        7.01     14.26 o 
   1   9   6     1882.57     1732.80     76.45 o 
   2   9   6        1.72        2.21      5.95 o 
   3   9   6     1980.65     1999.22     66.82 o 
   4   9   6      240.10      196.18     29.28 o 
   5   9   6     1998.21     1974.36     84.53 o 
   6   9   6       99.85      101.72     20.94 o 
   7   9   6        6.64       17.07      8.93 o 
   8   9   6        4.21        4.62      8.81 o 
   9   9   6      168.49      168.15     36.13 o 
  10   9   6        2.49        2.60     14.35 o 
   0  10   6      126.43      124.49     36.24 o 
   1  10   6       27.88       10.00      8.43 o 
   2  10   6      201.08      158.25     24.63 o 
   3  10   6       68.60       24.13     11.30 o 
   4  10   6      367.41      383.15     36.87 o 
   5  10   6     1059.26     1095.47     65.13 o 
   6  10   6        0.14       -1.00      4.56 o 
   7  10   6      347.71      441.39     44.59 o 
   8  10   6       27.62       35.19     12.22 o 
   9  10   6       48.56       94.75     28.28 o 
   1  11   6      729.64      817.98     70.67 o 
   2  11   6        7.22        8.53     15.56 o 
   3  11   6     1797.10     1752.73     87.88 o 
   4  11   6       74.96       87.77     25.26 o 
   5  11   6      154.82      126.00     35.38 o 
   6  11   6       33.78       18.71     24.80 o 
   7  11   6       94.93       61.55     16.76 o 
   8  11   6        1.76       -6.51     13.82 o 
   0  12   6      121.73      123.64     41.85 o 
   1  12   6       32.88       40.43     16.16 o 
   2  12   6       27.08       41.43     15.90 o 
   3  12   6      178.19      277.76     36.24 o 
   4  12   6        5.67        2.24      9.96 o 
   5  12   6      220.75      191.83     38.50 o 
   6  12   6        9.94       -8.40      8.40 o 
   7  12   6       30.56       32.46     29.57 o 
   1  13   6      904.46      929.63     84.96 o 
   2  13   6       67.69       39.39     15.51 o 
   3  13   6      172.57      160.68     36.58 o 
   4  13   6        3.70        3.35     16.20 o 
   5  13   6        1.51       -4.46     24.22 o 
   6  13   6        2.10       14.44     41.09 o 
   0  14   6       24.59       31.28     26.18 o 
   1  14   6       17.19       28.78     15.20 o 
   2  14   6       18.78       34.14     18.10 o 
   3  14   6       86.41       61.32     23.31 o 
   4  14   6        1.91      -14.31     14.31 o 
   5  14   6       12.47       14.97     32.26 o 
   1  15   6      209.06      188.05     47.30 o 
   2  15   6        0.90       -7.73     11.86 o 
   1   1   7     3028.29     2787.19     47.19 o 
   2   1   7     7016.73     7062.11     55.35 o 
   3   1   7      898.15      872.29     21.55 o 
   4   1   7       87.32      110.56      9.58 o 
   5   1   7      660.37      557.96     27.15 o 
   6   1   7      446.85      336.62     16.23 o 
   7   1   7       30.20       36.05      6.17 o 
   8   1   7       71.85       92.72     22.70 o 
   9   1   7        0.24        7.36     19.70 o 
  10   1   7        1.13        8.70     10.99 o 
  11   1   7        0.01       15.42     18.88 o 
  12   1   7        0.07      -19.22     29.57 o 
   0   2   7    16468.90    16037.35    231.58 o 
   1   2   7      985.51      916.78     32.50 o 
   2   2   7      759.83      900.75     24.45 o 
   3   2   7      811.38      676.48     16.84 o 
   4   2   7     2154.20     2269.06     47.38 o 
   5   2   7      772.54      616.06     36.73 o 
   6   2   7        9.87        7.47      5.77 o 
   7   2   7      109.21       83.91     13.79 o 
   8   2   7        5.58       25.14     12.48 o 
   9   2   7       49.26       39.42     12.27 o 
  10   2   7        1.93       -4.45      7.64 o 
  11   2   7        0.11       -0.85      7.27 o 
  12   2   7        0.92        1.43      7.77 o 
   1   3   7      895.84      981.97     34.76 o 
   2   3   7      975.67     1094.31     34.52 o 
   3   3   7        0.08        5.46      3.83 o 
   4   3   7      987.00      970.35     33.64 o 
   5   3   7      591.47      545.51     38.46 o 
   6   3   7      127.12      184.95     14.67 o 
   7   3   7        3.22       -1.70      3.60 o 
   8   3   7       23.08       19.88      7.20 o 
   9   3   7        2.47        7.35      4.88 o 
  10   3   7        0.76       -7.83     14.46 o 
  11   3   7       12.63       -1.39     12.00 o 
  12   3   7        0.98      -12.90     12.90 o 
   0   4   7      577.62      776.71     59.91 o 
   1   4   7     1840.06     1768.39     62.42 o 
   2   4   7      162.83      172.68     16.20 o 
   3   4   7     1599.37     1532.79     48.91 o 
   4   4   7      461.17      345.63     23.53 o 
   5   4   7       24.16       31.97      8.09 o 
   6   4   7       53.67       31.48      9.87 o 
   7   4   7       44.61       34.92     12.85 o 
   8   4   7      139.97      128.11     19.65 o 
   9   4   7       10.33       -4.65     11.38 o 
  10   4   7       11.99       22.92     10.82 o 
  11   4   7        0.76        1.42      8.91 o 
  12   4   7        0.50       14.91     22.34 o 
   1   5   7      171.71      166.29     21.71 o 
   2   5   7     4253.08     3930.81     86.27 o 
   3   5   7      465.16      377.59     19.91 o 
   4   5   7        3.41        4.46      6.94 o 
   5   5   7       65.04       55.75     15.07 o 
   6   5   7        5.79        4.38      7.73 o 
   7   5   7      327.49      289.98     30.14 o 
   8   5   7        0.04        2.88      5.28 o 
   9   5   7       50.43       20.16     15.09 o 
  10   5   7        0.23        8.27     10.18 o 
  11   5   7       14.01       21.29     10.96 o 
   0   6   7     1495.59     1494.80     96.12 o 
   1   6   7      321.37      335.34     34.35 o 
   2   6   7      272.99      216.63     20.99 o 
   3   6   7      571.61      619.20     38.65 o 
   4   6   7       96.57       65.49     13.89 o 
   5   6   7        1.04       -7.15      7.15 o 
   6   6   7      171.79      151.99     22.10 o 
   7   6   7      145.81       83.78     16.00 o 
   8   6   7       19.59       21.08      6.05 o 
   9   6   7        5.95        6.19      7.06 o 
  10   6   7        1.20        8.20      8.88 o 
  11   6   7        1.76        3.34      5.67 o 
   1   7   7      866.17      897.33     39.98 o 
   2   7   7      147.48      138.57     15.51 o 
   3   7   7      122.57      149.32     20.49 o 
   4   7   7        1.61        3.41      8.05 o 
   5   7   7      193.12      235.89     27.46 o 
   6   7   7      213.02      193.00     25.41 o 
   7   7   7       34.13       16.57      8.80 o 
   8   7   7        2.59        3.17      5.01 o 
   9   7   7        2.65       -3.18      6.75 o 
  10   7   7       35.70       44.53     18.07 o 
  11   7   7        0.08       -6.46      9.00 o 
   0   8   7      451.25      468.21     63.26 o 
   1   8   7      292.21      271.92     22.77 o 
   2   8   7      120.16      123.17     14.88 o 
   3   8   7       18.30        8.08      5.16 o 
   4   8   7      279.79      225.65     26.51 o 
   5   8   7       13.11        7.38      4.26 o 
   6   8   7       12.07        3.63      7.42 o 
   7   8   7       16.66       17.01      6.93 o 
   8   8   7        9.63        1.15      7.81 o 
   9   8   7       42.03       75.63     25.69 o 
  10   8   7        0.06       35.01     18.72 o 
   1   9   7      300.15      281.39     38.18 o 
   2   9   7       35.09        6.68      3.32 o 
   3   9   7       24.95        8.05      5.73 o 
   4   9   7       74.40       48.29     15.45 o 
   5   9   7       77.76       53.02     23.28 o 
   6   9   7      118.63       83.69     18.84 o 
   7   9   7        0.77       -1.35      7.57 o 
   8   9   7       30.20       17.33     12.07 o 
   9   9   7        1.99        1.06      9.01 o 
  10   9   7        2.81        6.82     13.14 o 
   0  10   7      133.67      153.23     40.29 o 
   1  10   7       53.80      141.68     27.78 o 
   2  10   7        0.08       -9.32      9.38 o 
   3  10   7        6.01        2.71      9.94 o 
   4  10   7       27.57       31.03     17.07 o 
   5  10   7        3.10       27.54     15.51 o 
   6  10   7        5.64        0.91     12.63 o 
   7  10   7       59.15       38.42     14.62 o 
   8  10   7       18.06       22.84     11.68 o 
   9  10   7        2.07       25.80     18.28 o 
   1  11   7       10.38       16.82     18.54 o 
   2  11   7       24.34       26.83     11.35 o 
   3  11   7       31.36       25.11     26.19 o 
   4  11   7      157.37      164.06     34.10 o 
   5  11   7        3.60        8.55      4.50 o 
   6  11   7       15.46        0.80     13.29 o 
   7  11   7        1.12      -15.37     15.37 o 
   8  11   7        0.08      -13.25     13.25 o 
   0  12   7        0.11       12.51     12.11 o 
   1  12   7       13.64       10.84     30.55 o 
   2  12   7       10.72       21.32     13.95 o 
   3  12   7        5.20        7.35     10.16 o 
   4  12   7        8.45       15.44     16.63 o 
   5  12   7       47.95       24.70     25.84 o 
   6  12   7        3.40        2.66     20.76 o 
   7  12   7        2.92       14.47     29.36 o 
   1  13   7        0.31        7.50      9.54 o 
   2  13   7       43.79       22.82     13.06 o 
   3  13   7        1.03       -4.35     11.18 o 
   4  13   7        9.04        1.21     12.95 o 
   5  13   7        4.53       -4.24      9.62 o 
   6  13   7        0.01       -1.20     30.65 o 
   0  14   7        2.68      -17.06     17.06 o 
   1  14   7        2.36       15.74     14.55 o 
   2  14   7        0.22       11.05      9.28 o 
   3  14   7       27.57       24.46     17.32 o 
   4  14   7        0.81        8.43     15.02 o 
   5  14   7        0.75      -39.88     39.88 o 
   1  15   7        3.18      -17.05     17.05 o 
   2  15   7        3.25        8.87      9.80 o 
   0   0   8    13068.28    14525.67    254.28 o 
   1   0   8     3863.25     3754.76     92.69 o 
   2   0   8      829.76      791.16     32.03 o 
   3   0   8     7936.22     8108.65    128.95 o 
   4   0   8     6290.19     6201.14     99.47 o 
   5   0   8      507.35      487.27     62.38 o 
   6   0   8    12489.60    12532.60    332.41 o 
   7   0   8        7.69       14.18     19.29 o 
   8   0   8       44.19       25.48     17.71 o 
   9   0   8      499.52      632.20     86.76 o 
  10   0   8      421.84      452.08     75.92 o 
  11   0   8        1.37       57.55     36.09 o 
  12   0   8       91.23      244.25     69.30 o 
   1   1   8     1065.77     1069.38     34.99 o 
   2   1   8    34977.95    37059.78    254.13 o 
   3   1   8      539.93      522.31     19.33 o 
   4   1   8     5508.28     5897.45     98.73 o 
   5   1   8      404.06      387.97     17.66 o 
   6   1   8     1483.59     1422.21     63.81 o 
   7   1   8      422.25      464.40     28.65 o 
   8   1   8      617.08      554.57     57.62 o 
   9   1   8       19.13       22.18      7.70 o 
  10   1   8      256.79      306.86     40.16 o 
  11   1   8       36.66       48.51     55.96 o 
  12   1   8       88.68      161.87     41.53 o 
   0   2   8       76.60       31.81     12.65 o 
   1   2   8       21.56       36.27      6.06 o 
   2   2   8     5279.72     5623.25     63.82 o 
   3   2   8      342.25      350.49     14.58 o 
   4   2   8    21345.15    20618.88    274.80 o 
   5   2   8     1836.98     1743.12     54.45 o 
   6   2   8     1548.07     1756.26     60.70 o 
   7   2   8      120.63      104.17     15.07 o 
   8   2   8        0.64        7.74      5.15 o 
   9   2   8        3.35       24.50     13.68 o 
  10   2   8      257.04      274.49     35.55 o 
  11   2   8       53.30       75.67     19.60 o 
  12   2   8       70.47       49.79     17.66 o 
   1   3   8       66.76       59.07     10.64 o 
   2   3   8     4117.86     4068.22    148.75 o 
   3   3   8     4622.46     4782.49     68.54 o 
   4   3   8    19906.92    18707.05    266.28 o 
   5   3   8     1638.43     1610.43     40.14 o 
   6   3   8     2171.85     2253.25     72.26 o 
   7   3   8      293.71      292.27     26.90 o 
   8   3   8        7.62        5.51     18.24 o 
   9   3   8       36.29       31.59      9.66 o 
  10   3   8      227.51      188.90     30.70 o 
  11   3   8        2.48       18.20     12.93 o 
  12   3   8       93.79       97.45     25.77 o 
   0   4   8      239.13      261.40     35.07 o 
   1   4   8       41.36       38.15      9.60 o 
   2   4   8    14548.85    13724.16    177.11 o 
   3   4   8      906.37      883.60     26.65 o 
   4   4   8     9104.81     9367.06    124.09 o 
   5   4   8      610.35      629.12     52.44 o 
   6   4   8      718.71      766.50     53.20 o 
   7   4   8      254.48      186.11     23.67 o 
   8   4   8       68.07      123.18     26.47 o 
   9   4   8       11.50        2.62      7.83 o 
  10   4   8       89.29      164.85     28.15 o 
  11   4   8       13.19       17.23      7.47 o 
   1   5   8     1895.48     1855.39     71.60 o 
   2   5   8     7435.92     7255.44    141.90 o 
   3   5   8      280.29      305.43     21.62 o 
   4   5   8     7179.04     7380.06    172.76 o 
   5   5   8      139.65      129.64     28.17 o 
   6   5   8      489.22      427.52     41.88 o 
   7   5   8        4.74        2.02      4.73 o 
   8   5   8      270.25      246.18     33.47 o 
   9   5   8       20.54        6.82     10.15 o 
  10   5   8      197.75      197.20     31.55 o 
  11   5   8        5.52        7.68      9.25 o 
   0   6   8     5589.35     5283.44    184.95 o 
   1   6   8     1296.53     1145.08     78.61 o 
   2   6   8     2736.04     2832.41    186.55 o 
   3   6   8      443.60      410.69     19.55 o 
   4   6   8     2947.94     2762.90    115.41 o 
   5   6   8       11.91        0.14      5.89 o 
   6   6   8     1040.05      878.93     53.20 o 
   7   6   8        3.91       -7.52      9.81 o 
   8   6   8       16.91        5.13     10.24 o 
   9   6   8      155.44       97.25     24.44 o 
  10   6   8      205.41      221.57     35.47 o 
  11   6   8       57.90       89.98     25.63 o 
   1   7   8     1061.87     1067.57     32.12 o 
   2   7   8     3831.91     4109.15     93.75 o 
   3   7   8      253.21      253.31     21.93 o 
   4   7   8     1144.58     1229.69     60.42 o 
   5   7   8       75.61       89.01     21.35 o 
   6   7   8      231.12      184.95     25.69 o 
   7   7   8        1.36        5.55      7.20 o 
   8   7   8      613.62      511.11     45.85 o 
   9   7   8        0.28        2.20      9.03 o 
  10   7   8      206.72      310.52     42.31 o 
   0   8   8     1439.46     1794.03     56.51 o 
   1   8   8        6.59        2.43      3.61 o 
   2   8   8     2248.06     2126.83     70.30 o 
   3   8   8       13.35       14.37      4.66 o 
   4   8   8     1394.09     1451.82     67.62 o 
   5   8   8        3.50        4.12      6.79 o 
   6   8   8      937.98      844.85     56.05 o 
   7   8   8       91.79       71.60     17.27 o 
   8   8   8       51.87       52.19     15.08 o 
   9   8   8       79.49       76.48     25.36 o 
  10   8   8       72.05      119.38     28.19 o 
   1   9   8      296.44      300.83     25.24 o 
   2   9   8      660.98      609.27     38.99 o 
   3   9   8      483.75      526.29     34.42 o 
   4   9   8      391.77      364.73     34.87 o 
   5   9   8       84.01      115.66     19.81 o 
   6   9   8      765.57      792.64     56.28 o 
   7   9   8        4.57       -4.21      7.68 o 
   8   9   8      235.93      324.32     39.10 o 
   9   9   8       44.40       37.85     20.29 o 
   0  10   8     1901.85     1764.77    138.03 o 
   1  10   8       11.02       14.34     10.50 o 
   2  10   8      789.34      824.94     67.46 o 
   3  10   8        1.79       -6.65      6.65 o 
   4  10   8     1379.01     1471.97     73.26 o 
   5  10   8       65.43       69.73     16.14 o 
   6  10   8       24.84       23.76     11.37 o 
   7  10   8       36.88       46.76     15.43 o 
   8  10   8       65.96      114.85     24.36 o 
   9  10   8       14.17        6.90     10.70 o 
   1  11   8      237.13      271.47     41.17 o 
   2  11   8      201.13      202.11     42.62 o 
   3  11   8      247.25      244.18     33.00 o 
   4  11   8      428.58      472.40     57.80 o 
   5  11   8        0.79       -5.05     20.49 o 
   6  11   8      328.62      332.86     39.41 o 
   7  11   8       19.88       15.61      8.28 o 
   8  11   8       25.77       22.06     11.57 o 
   0  12   8      474.01      518.57     84.46 o 
   1  12   8        2.58       -5.95     15.96 o 
   2  12   8      912.39      855.38     76.79 o 
   3  12   8       30.49       33.70     10.27 o 
   4  12   8      200.35      204.33     39.65 o 
   5  12   8        6.53       -2.82     29.49 o 
   6  12   8        0.26       -8.32      8.32 o 
   7  12   8        4.02        6.14     11.45 o 
   1  13   8      147.39      185.59     37.09 o 
   2  13   8       30.57       95.36     27.49 o 
   3  13   8        6.71       -6.58     12.77 o 
   4  13   8      204.17      230.93     44.98 o 
   5  13   8        0.08       -4.16      9.74 o 
   6  13   8       23.38       -7.68      8.54 o 
   0  14   8      288.38      315.93     74.26 o 
   1  14   8       22.06        2.85     31.36 o 
   2  14   8      191.69      229.72     58.49 o 
   3  14   8        0.06      -27.21     27.21 o 
   4  14   8       66.86       53.28     25.81 o 
   1  15   8       26.83       50.11     34.06 o 
   1   1   9        8.22        9.55      5.38 o 
   2   1   9       21.10       22.58      5.21 o 
   3   1   9      177.17      144.37     11.35 o 
   4   1   9       58.68       62.70      6.92 o 
   5   1   9       72.60       59.80     10.58 o 
   6   1   9      184.80      174.29     11.35 o 
   7   1   9       58.03       72.57     20.49 o 
   8   1   9        0.76        4.78      7.33 o 
   9   1   9       37.58       87.65     22.55 o 
  10   1   9      110.34       85.46     25.15 o 
  11   1   9        7.53        3.97     14.54 o 
  12   1   9        6.31       14.23     13.11 o 
   0   2   9     1291.66     1418.64     86.89 o 
   1   2   9       82.53       74.08      9.17 o 
   2   2   9      131.57      164.56     11.50 o 
   3   2   9     2068.17     1784.52     31.42 o 
   4   2   9      735.62      762.05     26.80 o 
   5   2   9      893.88      951.13     40.06 o 
   6   2   9      128.65       93.82     13.34 o 
   7   2   9       94.17      112.19     25.57 o 
   8   2   9       75.97       59.19     20.68 o 
   9   2   9       61.86       42.62     18.42 o 
  10   2   9        4.47       20.40     14.77 o 
  11   2   9        1.52        8.24     11.50 o 
  12   2   9        4.37        0.55      9.83 o 
   1   3   9     2226.34     2524.54     73.78 o 
   2   3   9      132.52      134.00     15.97 o 
   3   3   9     2099.61     2207.71     47.94 o 
   4   3   9      363.01      342.63     24.44 o 
   5   3   9       59.90       60.34     12.56 o 
   6   3   9        1.52        2.38      8.74 o 
   7   3   9        7.82       12.30      6.58 o 
   8   3   9      236.05      169.26     31.17 o 
   9   3   9       71.22       88.76     20.79 o 
  10   3   9        0.01        7.45      7.76 o 
  11   3   9       17.43       31.45     29.13 o 
  12   3   9        0.14       13.85     12.04 o 
   0   4   9      176.34      265.10     36.58 o 
   1   4   9       28.68       22.64      8.51 o 
   2   4   9      125.40      108.55     16.26 o 
   3   4   9     1973.00     1858.64     51.06 o 
   4   4   9        2.67        1.43      3.09 o 
   5   4   9      370.55      340.36     17.91 o 
   6   4   9       17.83       14.08      7.02 o 
   7   4   9      184.21      296.32     35.83 o 
   8   4   9      168.17      148.00     31.65 o 
   9   4   9        9.65       16.17      8.32 o 
  10   4   9        0.29        8.12      7.99 o 
  11   4   9        0.08       16.18     13.82 o 
   1   5   9      835.83      752.96     46.19 o 
   2   5   9     1850.03     1826.45     92.33 o 
   3   5   9      295.56      293.60     20.66 o 
   4   5   9      123.95      147.39     24.20 o 
   5   5   9      527.05      455.17     42.03 o 
   6   5   9      239.63      281.03     53.28 o 
   7   5   9     1068.61     1192.41     62.94 o 
   8   5   9        9.05       18.64      7.65 o 
   9   5   9       61.58       76.44     19.42 o 
  10   5   9        0.53        5.71      8.86 o 
  11   5   9       20.00       38.80     16.09 o 
   0   6   9      795.53      984.31     80.55 o 
   1   6   9     3834.74     3946.17    114.00 o 
   2   6   9      322.78      265.49     29.87 o 
   3   6   9     1125.51     1169.24     35.80 o 
   4   6   9        0.20       -2.03      6.60 o 
   5   6   9      289.62      302.89     36.73 o 
   6   6   9      580.07      539.63     42.37 o 
   7   6   9       47.78       42.54     10.86 o 
   8   6   9       11.74       -1.53      9.37 o 
   9   6   9       16.58       52.90     18.47 o 
  10   6   9       24.86       68.13     20.19 o 
  11   6   9       12.81       22.86     11.32 o 
   1   7   9      385.84      465.89     41.77 o 
   2   7   9       38.48       52.31     15.66 o 
   3   7   9      492.62      399.97     33.63 o 
   4   7   9       67.48       43.44      8.45 o 
   5   7   9     1779.68     1951.44     80.31 o 
   6   7   9        0.29        7.14      7.71 o 
   7   7   9       33.55       10.55      9.85 o 
   8   7   9        6.77       31.78     17.21 o 
   9   7   9       16.52       27.37      8.89 o 
  10   7   9        7.38       14.38     37.64 o 
   0   8   9     1635.27     1540.10     55.32 o 
   1   8   9      256.30      242.78     22.90 o 
   2   8   9       85.08       85.82     14.72 o 
   3   8   9      375.45      317.32     25.73 o 
   4   8   9      433.79      451.00     32.49 o 
   5   8   9      561.10      657.15     48.18 o 
   6   8   9       16.44       34.05      9.90 o 
   7   8   9       45.40       61.87     15.34 o 
   8   8   9        0.10       -3.70     25.23 o 
   9   8   9      156.09      203.27     41.43 o 
  10   8   9        0.36        5.11     10.00 o 
   1   9   9      828.04      813.94     41.80 o 
   2   9   9       24.44       54.00     11.28 o 
   3   9   9      745.30      738.48     41.98 o 
   4   9   9      123.15       77.99     15.53 o 
   5   9   9       65.96       70.13     23.84 o 
   6   9   9        1.13       19.56      8.03 o 
   7   9   9        2.89        3.56      5.87 o 
   8   9   9       76.66      134.35     76.56 o 
   9   9   9        0.24        2.51     27.28 o 
   0  10   9       50.73       81.85     30.04 o 
   1  10   9        0.60       -4.86     11.25 o 
   2  10   9        6.35       11.66     20.92 o 
   3  10   9      565.21      695.87     46.63 o 
   4  10   9        0.01       20.04     11.07 o 
   5  10   9      173.75      133.32     23.59 o 
   6  10   9       31.10       24.33      9.91 o 
   7  10   9      142.07      153.52     27.36 o 
   8  10   9        0.17        5.76      9.55 o 
   9  10   9       10.13       70.37     55.14 o 
   1  11   9       36.43       17.81     13.52 o 
   2  11   9      187.31      221.92     37.61 o 
   3  11   9        1.73       12.23     17.78 o 
   4  11   9        0.63       11.81      9.54 o 
   5  11   9       55.93       79.17     25.47 o 
   6  11   9       50.13       53.01     27.97 o 
   7  11   9       28.57       47.88     22.05 o 
   8  11   9        4.42        1.04     28.04 o 
   0  12   9        0.50       -1.40      8.55 o 
   1  12   9      140.91      169.10     34.97 o 
   2  12   9       22.83        7.18     13.36 o 
   3  12   9      119.73      114.88     31.48 o 
   4  12   9        4.54       -3.66     12.50 o 
   5  12   9        8.49       17.70     14.15 o 
   6  12   9       17.54       17.56     40.03 o 
   7  12   9        5.63       39.57     20.00 o 
   1  13   9       11.67        3.82     23.70 o 
   2  13   9        0.60       15.46     17.46 o 
   3  13   9        2.41       52.25     22.93 o 
   4  13   9        3.87        6.29     18.95 o 
   5  13   9       21.13        4.58     10.23 o 
   6  13   9        1.99      -12.59     12.59 o 
   0  14   9       42.33       61.74     34.90 o 
   1  14   9        0.15       -0.58     25.54 o 
   2  14   9        0.09        5.78      7.49 o 
   3  14   9       26.61        0.39     24.72 o 
   4  14   9       11.94       52.49     30.09 o 
   0   0  10    12207.29    11674.01    257.48 o 
   1   0  10     8361.07     7595.24    147.43 o 
   2   0  10     3214.97     3195.82     93.38 o 
   3   0  10      711.12      828.47    431.45 o 
   4   0  10       95.34       88.10     19.56 o 
   5   0  10     2148.65     1905.83    198.26 o 
   6   0  10       37.82       51.47     24.08 o 
   7   0  10      972.79      902.94    100.11 o 
   8   0  10       32.79       43.49     26.78 o 
   9   0  10      651.86      655.30     91.25 o 
  10   0  10        0.05      -12.65     17.59 o 
  12   0  10       11.03       12.74     22.58 o 
   1   1  10    27732.90    27125.33    196.90 o 
   2   1  10      909.76      921.36     42.46 o 
   3   1  10     4568.65     4644.16     77.42 o 
   4   1  10      777.97      707.50     32.45 o 
   5   1  10     1301.72     1283.76     49.81 o 
   6   1  10      158.73      134.23     27.27 o 
   7   1  10        1.14       -8.82     10.42 o 
   8   1  10      441.10      467.74     53.08 o 
   9   1  10       50.42       32.48     13.81 o 
  10   1  10      138.05      141.00     32.17 o 
  11   1  10       25.12       28.03     16.00 o 
  12   1  10        3.02       -1.76      9.09 o 
   0   2  10     1364.89     1703.77     72.45 o 
   1   2  10       14.58        4.87      4.86 o 
   2   2  10     3913.23     3981.09     66.51 o 
   3   2  10     2470.61     2438.28     45.51 o 
   4   2  10      339.99      360.75     24.63 o 
   5   2  10      735.38      659.76     38.44 o 
   6   2  10      148.66      139.39     26.09 o 
   7   2  10     2277.08     2322.73    114.68 o 
   8   2  10       11.96        2.09     16.21 o 
   9   2  10      692.25      686.21     67.98 o 
  10   2  10       22.19        7.01      8.40 o 
  11   2  10      105.49      111.32     31.24 o 
   1   3  10     6524.24     7083.56     98.14 o 
   2   3  10      432.88      409.46     25.05 o 
   3   3  10     9497.75     9521.46    132.80 o 
   4   3  10       14.17        7.24      3.15 o 
   5   3  10     1350.79     1267.30     91.57 o 
   6   3  10      958.98      968.92     50.37 o 
   7   3  10        1.79      -12.09     13.47 o 
   8   3  10      419.31      395.69     50.21 o 
   9   3  10      117.67      141.61     31.74 o 
  10   3  10       29.08       28.79     12.11 o 
  11   3  10       34.34       21.93     15.73 o 
   0   4  10     1789.38     1706.00     95.25 o 
   1   4  10       77.90       69.40     28.34 o 
   2   4  10      706.11      780.26     43.68 o 
   3   4  10       67.07       66.74     11.75 o 
   4   4  10     2213.96     2385.21     80.63 o 
   5   4  10     4562.78     4283.42    102.18 o 
   6   4  10       17.00       27.83      9.59 o 
   7   4  10      791.87      768.58     67.93 o 
   8   4  10      101.87      116.35     28.00 o 
   9   4  10      510.72      592.07     54.72 o 
  10   4  10       15.09       29.67     12.33 o 
  11   4  10      126.01      158.89     30.68 o 
   1   5  10     3952.47     4287.87    180.32 o 
   2   5  10        0.63       -3.47      4.97 o 
   3   5  10     5936.76     6324.82    187.92 o 
   4   5  10       84.70       77.81     14.93 o 
   5   5  10      255.52      225.43     30.33 o 
   6   5  10      376.20      385.92     67.93 o 
   7   5  10        3.74        3.87     13.67 o 
   8   5  10       37.53       15.57     11.95 o 
   9   5  10        1.54       10.95      7.06 o 
  10   5  10       80.52       73.54     34.75 o 
  11   5  10       33.85       60.79     20.09 o 
   0   6  10     4237.29     4315.37    171.21 o 
   1   6  10       31.35       72.73     17.24 o 
   2   6  10     1939.00     2092.62     84.90 o 
   3   6  10     3955.21     3841.19     75.32 o 
   4   6  10       44.71       37.42      8.36 o 
   5   6  10      495.54      528.14     48.27 o 
   6   6  10       19.48       17.91     10.90 o 
   7   6  10      581.76      502.24     42.40 o 
   8   6  10        3.29       -7.03     10.24 o 
   9   6  10      417.70      467.01     49.98 o 
  10   6  10        0.08        0.54     10.81 o 
  11   6  10       59.01       55.48     18.40 o 
   1   7  10     5603.53     6037.15    152.29 o 
   2   7  10      591.71      589.16     63.20 o 
   3   7  10      622.79      682.76     52.70 o 
   4   7  10        5.33       10.05      9.55 o 
   5   7  10      164.45      178.73     24.68 o 
   6   7  10        1.15       -3.65      5.92 o 
   7   7  10      234.56      184.53     27.37 o 
   8   7  10      302.10      340.38     50.04 o 
   9   7  10       39.29       75.22     20.59 o 
  10   7  10       68.09       60.93     20.00 o 
   0   8  10     2444.96     2327.27     72.32 o 
   1   8  10     1506.37     1500.58     57.15 o 
   2   8  10      332.43      402.15     31.12 o 
   3   8  10      622.61      613.35     40.82 o 
   4   8  10       78.80       61.81     14.05 o 
   5   8  10      536.50      504.25     42.82 o 
   6   8  10        1.91        9.63      8.54 o 
   7   8  10      650.30      700.41     54.56 o 
   8   8  10        3.66        0.20     10.06 o 
   9   8  10      151.82      180.08     32.71 o 
  10   8  10       14.11       23.23     12.92 o 
   1   9  10     1441.10     1429.16     84.00 o 
   2   9  10      218.05      242.59     25.30 o 
   3   9  10      691.48      825.16     49.68 o 
   4   9  10        5.57       -6.23      6.23 o 
   5   9  10      981.20     1003.92     62.03 o 
   6   9  10      271.48      295.87     35.32 o 
   7   9  10        0.61       -6.25      7.80 o 
   8   9  10      116.93      155.84     35.85 o 
   9   9  10        9.65       26.19     13.35 o 
   0  10  10        2.80        0.03      6.64 o 
   1  10  10        0.28        3.97     11.41 o 
   2  10  10      655.62      584.80     57.22 o 
   3  10  10      256.67      239.31     37.10 o 
   4  10  10      189.35      218.98     24.67 o 
   5  10  10      676.43      679.39     53.15 o 
   6  10  10       20.95       13.85     16.65 o 
   7  10  10      354.30      298.56     37.26 o 
   8  10  10       15.17       17.34     25.25 o 
   1  11  10      355.48      401.83     49.95 o 
   2  11  10       37.41       26.12     15.42 o 
   3  11  10      852.63      855.79    130.89 o 
   4  11  10       63.01       90.48     24.83 o 
   5  11  10      138.44      145.53     33.23 o 
   6  11  10       35.05       45.19     17.77 o 
   7  11  10        5.65       -3.50     12.99 o 
   8  11  10       36.54       66.00     25.57 o 
   0  12  10      570.46      651.06     94.32 o 
   1  12  10       33.27       29.53     29.13 o 
   2  12  10      105.98      102.06     28.33 o 
   3  12  10      198.11      234.22     40.08 o 
   4  12  10        0.66       -7.97     17.72 o 
   5  12  10      289.58      280.48     49.15 o 
   6  12  10        1.55       -3.03     12.42 o 
   7  12  10       25.85       -9.69     21.74 o 
   1  13  10      283.74      306.13     48.64 o 
   2  13  10       61.30       61.45     21.90 o 
   3  13  10      125.00      110.22     29.60 o 
   4  13  10        0.24      -16.24     17.50 o 
   5  13  10       39.91       -3.48     13.97 o 
   0  14  10      109.51      116.87     44.61 o 
   1  14  10       21.93       11.83     19.70 o 
   2  14  10       40.36       66.46     22.42 o 
   3  14  10      113.57      106.56     30.91 o 
   1   1  11      928.27      973.32     39.58 o 
   2   1  11     4437.95     4298.72     96.78 o 
   3   1  11      415.51      406.79     38.78 o 
   4   1  11      728.73      572.82     51.23 o 
   5   1  11      218.97      213.25     31.55 o 
   6   1  11      499.62      471.15     51.11 o 
   7   1  11      248.81      245.60     39.32 o 
   8   1  11      379.81      429.47     53.26 o 
   9   1  11        1.82       -1.97      9.26 o 
  10   1  11       11.61       20.67     11.71 o 
  11   1  11        0.80      -10.64     14.79 o 
   0   2  11    21046.51    20426.89    439.40 o 
   1   2  11      198.20      210.31     17.38 o 
   2   2  11       41.83       15.99      7.16 o 
   3   2  11      275.33      261.68     13.40 o 
   4   2  11     2204.93     2163.03     49.08 o 
   5   2  11      315.02      343.09     24.03 o 
   6   2  11      279.12      253.84     37.94 o 
   7   2  11       30.57       21.81     12.91 o 
   8   2  11        0.00       -3.19     10.33 o 
   9   2  11       41.17       25.18     11.23 o 
  10   2  11        0.20        0.85      8.19 o 
  11   2  11        0.00        8.35     11.37 o 
   1   3  11      170.53      164.08     15.70 o 
   2   3  11       10.82        4.95      3.64 o 
   3   3  11       16.39       21.23      6.29 o 
   4   3  11     1658.47     1774.11     61.95 o 
   5   3  11       44.87       51.06      9.34 o 
   6   3  11      255.90      286.69     40.72 o 
   7   3  11        8.96       -2.57     10.79 o 
   8   3  11        3.01       -0.42      6.39 o 
   9   3  11       45.97       23.39     13.71 o 
  10   3  11       21.30       34.84     15.36 o 
  11   3  11        3.44        6.18     12.12 o 
   0   4  11        0.98       -3.71      6.12 o 
   1   4  11      251.43      292.12     28.49 o 
   2   4  11      324.11      312.58     28.62 o 
   3   4  11      335.17      364.18     24.58 o 
   4   4  11      617.18      649.90     39.18 o 
   5   4  11      184.39      200.16     20.04 o 
   6   4  11      670.65      571.59     58.50 o 
   7   4  11       41.26       74.31     22.54 o 
   8   4  11       17.79       34.27     15.36 o 
   9   4  11        2.54       15.54     10.92 o 
  10   4  11       54.11       70.06     19.79 o 
  11   4  11        0.15       -0.24      7.18 o 
   1   5  11        0.27       -3.51      5.30 o 
   2   5  11     7409.80     7299.61    191.25 o 
   3   5  11       62.00       70.20     35.51 o 
   4   5  11        2.03        6.19     11.14 o 
   5   5  11       10.42       -1.24      6.17 o 
   6   5  11       63.28       50.79     13.80 o 
   7   5  11       60.82      106.94     42.93 o 
   8   5  11       31.58       63.08     23.30 o 
   9   5  11       40.90       40.97     15.77 o 
  10   5  11        0.16      -17.78     17.78 o 
  11   5  11       13.62        8.71     13.67 o 
   0   6  11       35.72       29.69     16.49 o 
   1   6  11       66.63       70.18     16.56 o 
   2   6  11      410.35      475.04     40.54 o 
   3   6  11       62.52      101.06     26.12 o 
   4   6  11      258.49      259.91     30.73 o 
   5   6  11        7.38       25.79     23.03 o 
   6   6  11      390.91      404.60     53.77 o 
   7   6  11      126.61      113.81     29.53 o 
   8   6  11        0.02       -7.20     10.41 o 
   9   6  11        0.20       14.63     11.68 o 
  10   6  11       26.98       46.93     18.35 o 
   1   7  11      103.92      131.62     22.83 o 
   2   7  11      196.90      189.94     28.54 o 
   3   7  11       18.97       45.41     14.86 o 
   4   7  11      385.33      308.91     35.19 o 
   5   7  11       98.88      169.72     29.01 o 
   6   7  11        9.05        1.85      5.25 o 
   7   7  11       14.51       -0.43     11.22 o 
   8   7  11       23.87       40.62     16.07 o 
   9   7  11        4.09        5.59     11.61 o 
  10   7  11       18.18       19.96     22.68 o 
   0   8  11     1129.20     1162.10    100.97 o 
   1   8  11        4.79       14.48      7.27 o 
   2   8  11       20.04       12.40     11.63 o 
   3   8  11        0.94        2.39      7.90 o 
   4   8  11      820.63      879.95     58.94 o 
   5   8  11        0.16       -3.38      9.87 o 
   6   8  11      224.28      315.55     35.36 o 
   7   8  11        3.35       58.01     23.31 o 
   8   8  11       41.16       49.45     22.42 o 
   9   8  11       19.29       50.66     17.92 o 
   1   9  11      132.14       98.25     22.50 o 
   2   9  11      236.44      230.44     25.40 o 
   3   9  11       43.43       63.65     14.39 o 
   4   9  11       50.67       40.99     12.31 o 
   5   9  11       58.31       35.16     11.28 o 
   6   9  11       43.74       36.52     19.34 o 
   7   9  11        0.22       45.76     19.74 o 
   8   9  11      104.59      157.60     36.62 o 
   9   9  11        0.71      -15.29     15.29 o 
   0  10  11       79.78       43.87     20.75 o 
   1  10  11        0.65       -7.62     10.13 o 
   2  10  11        3.47       10.26     11.55 o 
   3  10  11        8.80        4.70     17.61 o 
   4  10  11      196.91      173.05     31.60 o 
   5  10  11        5.14       -3.13     12.73 o 
   6  10  11        0.81      -11.60     11.60 o 
   7  10  11       21.71       75.85     31.42 o 
   8  10  11        3.27       -4.57     23.40 o 
   1  11  11       19.91       13.17      9.97 o 
   2  11  11       70.27       64.77     21.63 o 
   3  11  11       11.87       31.50     16.50 o 
   4  11  11      263.74      296.72     57.53 o 
   5  11  11        3.05      -30.02     31.03 o 
   6  11  11      107.25      163.48     36.05 o 
   7  11  11        9.12       21.56     25.85 o 
   0  12  11       73.48       55.82     29.79 o 
   1  12  11       37.37       17.65     21.67 o 
   2  12  11       39.83       91.84     25.76 o 
   3  12  11        8.76       -2.68     11.03 o 
   4  12  11        0.02      -29.22     33.59 o 
   5  12  11       17.45       -6.47     24.58 o 
   6  12  11        7.39       52.07     31.80 o 
   1  13  11       12.16       15.22     14.03 o 
   2  13  11       73.85       36.21     32.22 o 
   3  13  11        9.48        1.53     11.13 o 
   4  13  11        0.17       29.27     25.37 o 
   5  13  11        3.89        8.32     14.28 o 
   0  14  11       12.12       50.65     30.91 o 
   1  14  11        0.82      -18.01     18.01 o 
   2  14  11       10.88       28.97     16.74 o 
   3  14  11        0.24       -5.02     13.61 o 
   0   0  12    26480.98    27288.88    435.31 o 
   1   0  12      241.86      167.38     23.69 o 
   2   0  12    13869.78    14738.21    223.57 o 
   3   0  12     1156.64      967.42     38.79 o 
   4   0  12      565.14      729.54     86.41 o 
   5   0  12      119.44       98.29     31.29 o 
   6   0  12      278.22      299.00     56.97 o 
   7   0  12      257.36      302.27     59.22 o 
   8   0  12       16.42       58.63     30.88 o 
   9   0  12      768.14      962.73    118.44 o 
  10   0  12       20.97       20.13     18.79 o 
  11   0  12       18.35       99.34     41.93 o 
   1   1  12     8759.78     8412.99    121.53 o 
   2   1  12      394.72      286.45     25.96 o 
   3   1  12      167.63      189.71     11.37 o 
   4   1  12       16.62        5.04      7.65 o 
   5   1  12      523.68      494.39     51.09 o 
   6   1  12     2256.22     2194.92    112.29 o 
   7   1  12       36.69       13.86     16.22 o 
   8   1  12     2140.26     2247.47    124.10 o 
   9   1  12       10.25       -7.18      9.97 o 
  10   1  12      347.65      357.06     52.50 o 
  11   1  12        4.73       -2.44     23.75 o 
   0   2  12    35085.39    34282.38    376.67 o 
   1   2  12        4.72        6.79      4.73 o 
   2   2  12     4478.17     4555.95     79.97 o 
   3   2  12      932.11      836.15     29.12 o 
   4   2  12      910.11      911.17     33.72 o 
   5   2  12      895.39      967.75     72.95 o 
   6   2  12      274.71      270.35     39.46 o 
   7   2  12     1196.49     1179.61     86.34 o 
   8   2  12      143.55      140.53     29.43 o 
   9   2  12      144.48      186.53     38.10 o 
  10   2  12       14.79       11.77     19.40 o 
  11   2  12       12.01       45.01     27.89 o 
   1   3  12     2431.35     2535.88     62.96 o 
   2   3  12     1462.89     1659.14     50.32 o 
   3   3  12     2484.51     2504.00     55.98 o 
   4   3  12       58.19       56.35     11.76 o 
   5   3  12      267.64      213.46     20.24 o 
   6   3  12     3007.59     3147.60    136.44 o 
   7   3  12      395.83      411.44     50.73 o 
   8   3  12     1255.89     1398.48     98.38 o 
   9   3  12        5.10       -0.25     10.73 o 
  10   3  12      241.79      261.49     37.07 o 
  11   3  12       11.19        3.24     13.42 o 
   0   4  12     8090.60     7845.30    183.72 o 
   1   4  12     1624.52     1595.72     52.64 o 
   2   4  12    14219.82    14688.54    239.25 o 
   3   4  12       79.48       52.68     11.89 o 
   4   4  12      223.68      340.64     21.19 o 
   5   4  12     1058.27     1048.38     47.94 o 
   6   4  12       93.51       93.90     24.68 o 
   7   4  12     1059.23     1216.72     92.19 o 
   8   4  12       33.15       90.99     27.58 o 
   9   4  12       92.39       99.32     27.05 o 
  10   4  12        1.04       25.34     12.75 o 
  11   4  12        5.79        0.05     15.79 o 
   1   5  12     4409.26     4521.48    120.76 o 
   2   5  12      273.91      298.52     30.39 o 
   3   5  12      502.57      500.85     39.60 o 
   4   5  12     1604.03     1475.44     53.45 o 
   5   5  12       22.45       20.91     10.57 o 
   6   5  12      599.07      636.84     64.42 o 
   7   5  12        2.53       -5.65     19.80 o 
   8   5  12     1009.49     1008.22     87.91 o 
   9   5  12        7.79       10.28     10.72 o 
  10   5  12      215.83      197.28     34.28 o 
   0   6  12    11471.24    12144.52    295.94 o 
   1   6  12      887.26      883.92     56.40 o 
   2   6  12     3807.46     3797.09    130.13 o 
   3   6  12       15.26       32.66     10.78 o 
   4   6  12      363.65      285.56     42.40 o 
   5   6  12       36.52       43.14     28.55 o 
   6   6  12        2.52       -2.26     18.14 o 
   7   6  12      279.23      344.51     51.14 o 
   8   6  12       27.17       34.52     24.81 o 
   9   6  12      238.12      276.14     39.54 o 
  10   6  12        0.21      -10.17     10.17 o 
   1   7  12     3079.10     3010.03    110.99 o 
   2   7  12      332.89      449.51     50.21 o 
   3   7  12        1.26        4.09      9.05 o 
   4   7  12      114.93      121.24     22.37 o 
   5   7  12        3.45      -10.18     17.92 o 
   6   7  12     1322.32     1356.65    134.05 o 
   7   7  12       18.68       10.74      7.56 o 
   8   7  12      492.90      493.62     52.42 o 
   9   7  12       32.53       28.94     31.15 o 
  10   7  12       41.00       23.92     13.57 o 
   0   8  12     2998.21     3195.03    168.99 o 
   1   8  12       85.51       90.98     19.93 o 
   2   8  12     1276.16     1228.99     74.76 o 
   3   8  12       15.77       34.36     13.64 o 
   4   8  12      188.00      222.47     42.63 o 
   5   8  12      148.07      185.50     33.67 o 
   6   8  12      241.30      208.54     54.61 o 
   7   8  12      224.03      265.01     87.75 o 
   8   8  12        2.60       27.03     12.62 o 
   9   8  12       83.75      105.94     26.93 o 
   1   9  12      266.42      306.84     39.18 o 
   2   9  12       64.53       43.99     14.62 o 
   3   9  12      680.02      636.46     44.34 o 
   4   9  12      390.09      344.80     33.75 o 
   5   9  12        0.27       22.31     15.55 o 
   6   9  12      503.58      569.24     62.09 o 
   7   9  12        0.19       -6.57      9.91 o 
   8   9  12      258.67      298.22     50.58 o 
   9   9  12        3.47       18.73     10.42 o 
   0  10  12      670.18      599.21     82.26 o 
   1  10  12       49.65       27.07     20.12 o 
   2  10  12      368.90      342.04     45.08 o 
   3  10  12        0.23       -0.17     23.47 o 
   4  10  12      297.60      345.82     44.87 o 
   5  10  12      257.85      268.80     40.80 o 
   6  10  12       19.02        6.29     24.67 o 
   7  10  12      121.74      113.71     30.15 o 
   8  10  12        6.50       -8.64      8.64 o 
   1  11  12      274.48      225.69     37.21 o 
   2  11  12       96.27       81.55     22.31 o 
   3  11  12       60.70       22.86     21.36 o 
   4  11  12      268.98      296.81     65.87 o 
   5  11  12       11.58       24.93     12.68 o 
   6  11  12      289.44      389.61     80.46 o 
   7  11  12        2.30       20.03     19.83 o 
   0  12  12      233.30      285.53     62.80 o 
   1  12  12        6.31        5.90     21.62 o 
   2  12  12      210.88      305.45     46.10 o 
   3  12  12       35.18       58.05     19.87 o 
   4  12  12       96.99       91.85     39.28 o 
   5  12  12       23.86       21.18     19.94 o 
   6  12  12       19.75       12.08     20.64 o 
   1  13  12      111.09       96.13     27.56 o 
   2  13  12       59.04       98.88     26.07 o 
   3  13  12       13.00       10.02     16.46 o 
   4  13  12      166.97      159.14     53.55 o 
   0  14  12       76.71      128.23     48.91 o 
   1  14  12        3.87      -10.84     17.08 o 
   2  14  12       97.73       96.26     28.12 o 
   1   1  13      550.38      644.35     35.43 o 
   2   1  13      231.69      258.61     25.86 o 
   3   1  13     2082.42     2159.27     55.36 o 
   4   1  13       47.78       43.07      7.28 o 
   5   1  13       29.39       16.33     12.13 o 
   6   1  13        0.28       -7.63      9.17 o 
   7   1  13        1.88        5.43     14.09 o 
   8   1  13       12.42       30.15     34.23 o 
   9   1  13       44.22       25.51     24.99 o 
  10   1  13        4.13       -1.73     50.67 o 
  11   1  13       12.13      -13.38     13.38 o 
   0   2  13        8.53       20.41     11.83 o 
   1   2  13     2685.20     2737.01     85.23 o 
   2   2  13       28.43       21.18      7.90 o 
   3   2  13      181.57      181.90     16.18 o 
   4   2  13      124.03      124.39     17.47 o 
   5   2  13      308.76      350.69     74.95 o 
   6   2  13        0.16       -0.79      9.83 o 
   7   2  13       15.46       27.37     17.50 o 
   8   2  13        5.09        9.79     22.25 o 
   9   2  13        3.64        1.72     19.67 o 
  10   2  13        1.67       -1.12     22.80 o 
  11   2  13        0.14       -2.65     16.90 o 
   1   3  13       16.94        6.97      3.81 o 
   2   3  13      177.84      201.21     18.21 o 
   3   3  13     1237.65     1148.21     39.37 o 
   4   3  13       63.99       46.96     10.77 o 
   5   3  13       63.99       68.13     19.60 o 
   6   3  13        0.04      -11.08     11.08 o 
   7   3  13       44.17       14.32     11.35 o 
   8   3  13       21.03       17.77     11.41 o 
   9   3  13       26.43       35.56     16.01 o 
  10   3  13        3.09        0.98     14.27 o 
  11   3  13        0.93      -11.89     11.89 o 
   0   4  13      475.62      473.89     42.18 o 
   1   4  13       49.31       89.49     12.08 o 
   2   4  13      128.30      124.54     14.32 o 
   3   4  13      170.17      129.09     14.16 o 
   4   4  13       48.86       33.68      6.59 o 
   5   4  13        6.91       19.17     15.75 o 
   6   4  13       35.31       32.31     17.89 o 
   7   4  13      144.90      171.88     36.01 o 
   8   4  13        0.14       25.37     12.25 o 
   9   4  13       29.36       66.67     25.38 o 
  10   4  13        6.31      -19.19     19.19 o 
  11   4  13       17.87       -2.90     16.08 o 
   1   5  13     1122.95     1204.28     71.11 o 
   2   5  13       30.62       32.25      7.08 o 
   3   5  13      118.53      171.21     17.94 o 
   4   5  13       59.44       40.74      7.83 o 
   5   5  13      158.60      185.61     34.79 o 
   6   5  13       89.70       77.33     22.34 o 
   7   5  13      139.20      176.66     35.90 o 
   8   5  13       10.03       22.50     22.11 o 
   9   5  13        6.76        3.05     14.39 o 
  10   5  13        1.69       26.53     14.07 o 
   0   6  13      152.59      174.72     36.12 o 
   1   6  13      767.89      740.06     53.26 o 
   2   6  13        0.00        5.89     10.55 o 
   3   6  13       90.09       86.10     17.56 o 
   4   6  13       33.30       30.08      8.01 o 
   5   6  13      638.21      577.47     63.29 o 
   6   6  13        0.52      -20.64     20.64 o 
   7   6  13       61.55       65.18     25.99 o 
   8   6  13        0.01       -9.07      9.07 o 
   9   6  13       12.66       17.14     10.01 o 
  10   6  13        3.78       15.63      7.46 o 
   1   7  13       47.17       38.62     24.84 o 
   2   7  13      237.42      232.21     31.10 o 
   3   7  13      238.13      198.57     28.15 o 
   4   7  13       64.24       47.39     12.92 o 
   5   7  13      299.36      252.43     59.14 o 
   6   7  13        2.76       20.88     24.18 o 
   7   7  13       54.88       37.35     21.03 o 
   8   7  13        4.44       39.73     20.67 o 
   9   7  13       72.98       53.44     20.63 o 
   0   8  13      223.48      159.88     38.97 o 
   1   8  13       20.38       60.56     25.33 o 
   2   8  13        0.13        2.22      8.59 o 
   3   8  13      365.71      411.71     44.65 o 
   4   8  13       10.47        1.39     10.61 o 
   5   8  13      112.84       89.67     38.54 o 
   6   8  13        5.27        9.82      9.74 o 
   7   8  13       14.47       35.58     18.88 o 
   8   8  13        1.64      -19.09     19.09 o 
   9   8  13        8.06       39.63     18.85 o 
   1   9  13      165.65      188.73     30.94 o 
   2   9  13       36.31       55.25     18.86 o 
   3   9  13      520.04      576.37     42.69 o 
   4   9  13        7.26        6.92      9.20 o 
   5   9  13        9.17       10.84     16.53 o 
   6   9  13        0.62       -3.95     22.24 o 
   7   9  13      142.61      139.91     33.31 o 
   8   9  13        0.86       16.80     11.34 o 
   0  10  13       50.70       35.05     21.71 o 
   1  10  13      132.42      146.24     42.94 o 
   2  10  13       19.03       16.41     12.29 o 
   3  10  13       15.62        8.84      6.70 o 
   4  10  13       18.97       46.62     28.54 o 
   5  10  13       20.18        7.29      8.65 o 
   6  10  13        0.19        7.98     21.35 o 
   7  10  13       41.54       50.09     22.31 o 
   8  10  13        3.81        5.57      9.33 o 
   1  11  13       87.58      150.49     32.41 o 
   2  11  13       24.89       24.47     15.27 o 
   3  11  13        3.31       22.57     26.61 o 
   4  11  13        3.98        9.88     21.17 o 
   5  11  13       21.18       49.98     30.81 o 
   6  11  13        3.09       43.36     30.49 o 
   7  11  13        1.52       -2.80     12.52 o 
   0  12  13        8.81      -26.13     26.13 o 
   1  12  13       84.77       79.80     29.90 o 
   2  12  13        0.02        5.03      6.67 o 
   3  12  13        8.21       25.90     17.24 o 
   4  12  13        1.37       -6.00     26.31 o 
   5  12  13       41.78       46.97     32.00 o 
   1  13  13       19.24       21.87     13.97 o 
   2  13  13        9.48       18.12     49.20 o 
   3  13  13        0.17       19.11     16.86 o 
   4  13  13        1.41        8.44     15.44 o 
   0  14  13       12.82       12.72     14.60 o 
   0   0  14    18435.24    18493.71    393.30 o 
   1   0  14      168.00      147.91     22.69 o 
   2   0  14     2248.08     2165.78     93.40 o 
   3   0  14     1494.90     1267.86    113.15 o 
   4   0  14        0.76       -0.32      6.33 o 
   5   0  14      484.84      484.92     77.24 o 
   6   0  14       32.14       31.86     25.23 o 
   7   0  14     4141.98     4169.32    238.36 o 
   8   0  14       55.15       68.66     34.52 o 
   9   0  14      366.49      434.91     83.45 o 
  10   0  14        0.84       18.60     20.11 o 
  11   0  14       38.29       86.03     42.87 o 
   1   1  14    17854.90    16973.28    214.99 o 
   2   1  14       34.77       13.62     13.85 o 
   3   1  14     1246.25     1362.99     41.77 o 
   4   1  14       83.97       92.57     22.60 o 
   5   1  14       58.66       56.49     18.43 o 
   6   1  14      742.63      686.49     66.71 o 
   7   1  14        1.29       -9.77      9.77 o 
   8   1  14      681.78      767.50    116.63 o 
   9   1  14       15.30       19.78     25.68 o 
  10   1  14       79.62      107.80     36.90 o 
  11   1  14        3.57        5.63     30.08 o 
   0   2  14     2524.96     2533.92    103.02 o 
   1   2  14     1421.94     1489.84     65.48 o 
   2   2  14     5094.91     4871.96     89.18 o 
   3   2  14        9.13        9.54      2.89 o 
   4   2  14       78.53       64.67     13.39 o 
   5   2  14     1522.65     1643.42    100.18 o 
   6   2  14        5.72        6.32      9.90 o 
   7   2  14     1266.45     1382.66    109.92 o 
   8   2  14       30.15       30.78     13.98 o 
   9   2  14      743.03      790.16     80.58 o 
  10   2  14        0.56       20.42     12.57 o 
  11   2  14       23.07        3.52     16.28 o 
   1   3  14    10187.55    10405.61    157.53 o 
   2   3  14      984.92      900.50     39.96 o 
   3   3  14     2536.33     2607.56     61.97 o 
   4   3  14      462.91      419.47     41.97 o 
   5   3  14      562.02      599.06     60.70 o 
   6   3  14     1078.88     1121.34     86.29 o 
   7   3  14       14.35       11.78      9.87 o 
   8   3  14      391.09      430.49     57.29 o 
   9   3  14       49.95       32.07     18.23 o 
  10   3  14       15.75       11.75     14.49 o 
   0   4  14     5156.03     4944.38    138.65 o 
   1   4  14       42.27       34.62     10.02 o 
   2   4  14      655.73      673.71     35.27 o 
   3   4  14        1.99       -2.35      5.31 o 
   4   4  14      214.70      203.59     24.13 o 
   5   4  14     1095.94     1100.42    100.91 o 
   6   4  14        7.40       20.88     12.89 o 
   7   4  14     1379.49     1456.98    103.90 o 
   8   4  14        7.57       -2.23     14.26 o 
   9   4  14      281.20      290.39     51.00 o 
  10   4  14       15.41       -7.67     14.05 o 
   1   5  14     5312.19     5791.97    111.50 o 
   2   5  14      234.45      200.30     20.38 o 
   3   5  14      306.87      259.78     22.37 o 
   4   5  14       10.35       21.50      7.02 o 
   5   5  14        1.57        4.87     11.83 o 
   6   5  14     1069.01     1051.03    134.23 o 
   7   5  14        9.83        5.03     21.36 o 
   8   5  14       98.61      104.40     32.97 o 
   9   5  14        3.58      -15.31     15.31 o 
  10   5  14       16.05       25.63     14.06 o 
   0   6  14     2800.31     2628.04    144.22 o 
   1   6  14      184.48      161.90     25.24 o 
   2   6  14      617.27      709.11     52.02 o 
   3   6  14       15.32        8.15      4.04 o 
   4   6  14       10.28        8.97     15.27 o 
   5   6  14      521.54      547.45     60.86 o 
   6   6  14        4.49      -17.03     17.03 o 
   7   6  14      845.13      882.99     83.45 o 
   8   6  14       25.28       20.29     17.31 o 
   9   6  14      252.62      341.00     77.11 o 
  10   6  14        0.30       -3.69     22.84 o 
   1   7  14     1871.66     1763.31     87.16 o 
   2   7  14        6.62       -0.19      5.88 o 
   3   7  14      663.58      592.86     90.12 o 
   4   7  14      424.12      393.98     69.94 o 
   5   7  14        1.59      -23.14     24.06 o 
   6   7  14      115.72       91.75     54.14 o 
   7   7  14       23.06       63.69     23.24 o 
   8   7  14      230.36      259.70     39.91 o 
   9   7  14        0.32       -6.00      8.86 o 
   0   8  14      431.14      465.28     66.84 o 
   1   8  14        4.03       12.82     11.04 o 
   2   8  14      343.94      316.91     39.02 o 
   3   8  14       32.81       36.05     14.03 o 
   4   8  14       70.53       57.36     27.20 o 
   5   8  14      357.38      486.60     82.35 o 
   6   8  14       35.36        2.25     13.31 o 
   7   8  14      366.85      469.78     60.28 o 
   8   8  14       39.39       34.65     15.10 o 
   9   8  14       80.05       41.18     19.38 o 
   1   9  14     1537.50     1503.68     89.02 o 
   2   9  14        1.39        6.73      8.74 o 
   3   9  14      143.89      100.41     23.18 o 
   4   9  14       79.00       32.60     16.70 o 
   5   9  14      140.68      132.96     30.53 o 
   6   9  14      376.26      456.28     57.35 o 
   7   9  14        1.36       50.32     21.89 o 
   8   9  14       55.46       75.66     22.04 o 
   0  10  14      181.82      194.79     50.26 o 
   1  10  14       54.93       44.65     17.35 o 
   2  10  14      161.88      174.92     34.85 o 
   3  10  14       87.20       88.08     36.86 o 
   4  10  14      134.39      137.48     45.53 o 
   5  10  14      206.31      216.04     58.13 o 
   6  10  14       21.60       24.07     24.15 o 
   7  10  14      190.41      227.30     42.77 o 
   1  11  14      496.41      463.64     54.69 o 
   2  11  14        7.09        4.48     15.20 o 
   3  11  14      251.94      291.93     64.31 o 
   4  11  14      219.31      283.77     67.01 o 
   5  11  14       41.81       49.02     27.01 o 
   6  11  14       55.94      153.27     51.56 o 
   0  12  14      104.34      165.52     45.90 o 
   1  12  14        0.04        4.47      8.23 o 
   2  12  14      151.53      138.14     31.33 o 
   3  12  14       61.69       41.54     22.97 o 
   4  12  14        5.11       10.82     17.59 o 
   5  12  14      143.67      103.45     42.73 o 
   1  13  14      112.53      131.39     32.27 o 
   2  13  14       57.03       55.03     22.01 o 
   3  13  14      116.73       66.12     31.99 o 
   1   1  15        1.50        5.54      8.36 o 
   2   1  15     1523.43     1695.83     72.24 o 
   3   1  15        0.61       -1.02      3.00 o 
   4   1  15      379.48      423.14     61.98 o 
   5   1  15        0.53       25.07     13.56 o 
   6   1  15       32.99       72.05     24.03 o 
   7   1  15        3.43       13.58     13.88 o 
   8   1  15       57.38       59.13     25.46 o 
   9   1  15        7.93      -20.79     20.79 o 
  10   1  15        3.34        8.77      8.34 o 
   0   2  15     1484.55     1463.50     81.13 o 
   1   2  15      133.82      112.32     19.16 o 
   2   2  15      491.72      431.99     27.68 o 
   3   2  15       61.29       45.06      8.12 o 
   4   2  15       27.24       31.74     10.76 o 
   5   2  15        2.25       -0.29     22.44 o 
   6   2  15     1224.19     1286.73     94.88 o 
   7   2  15       18.98       55.39     23.26 o 
   8   2  15       51.48       50.49     20.78 o 
   9   2  15        1.29        0.17     10.08 o 
  10   2  15        9.02        1.74      8.76 o 
   1   3  15       11.78        9.74      7.07 o 
   2   3  15      760.82      788.84     38.46 o 
   3   3  15        1.41       -1.17      2.87 o 
   4   3  15        0.06        3.86      5.89 o 
   5   3  15       42.80       58.58     21.43 o 
   6   3  15        1.26        1.64     12.14 o 
   7   3  15       23.70       -0.83     13.44 o 
   8   3  15        2.27        7.19     20.51 o 
   9   3  15        0.02       -2.71     21.23 o 
  10   3  15        1.78       31.08     16.33 o 
   0   4  15     1377.87     1810.35     85.99 o 
   1   4  15        0.02        4.12      4.94 o 
   2   4  15       16.54        8.84      4.37 o 
   3   4  15      176.68      161.44     17.05 o 
   4   4  15      832.05      887.41     52.86 o 
   5   4  15       20.38       16.50     25.81 o 
   6   4  15       64.00       36.53     25.12 o 
   7   4  15        0.08       24.61     15.99 o 
   8   4  15       21.48       26.17     14.80 o 
   9   4  15        2.32        0.57     17.43 o 
  10   4  15        2.11       22.01     14.28 o 
   1   5  15      108.29      104.09     15.17 o 
   2   5  15        2.89        2.37      5.23 o 
   3   5  15       32.43       32.28      8.28 o 
   4   5  15     1063.09     1090.88     60.00 o 
   5   5  15       60.57       24.41     14.40 o 
   6   5  15       96.52      127.50     28.52 o 
   7   5  15        3.09        5.83     20.40 o 
   8   5  15      246.71      245.65     45.96 o 
   9   5  15        6.91        0.96      6.90 o 
  10   5  15       26.70       18.20     30.64 o 
   0   6  15     1734.79     1992.78     99.81 o 
   1   6  15      135.48      150.37     19.26 o 
   2   6  15       45.41       66.23     12.91 o 
   3   6  15       46.23       59.76     10.46 o 
   4   6  15      146.23      143.89     21.40 o 
   5   6  15       64.81       76.50     36.20 o 
   6   6  15        9.36      -15.29     16.37 o 
   7   6  15        0.04       47.98     22.18 o 
   8   6  15        1.32       -3.94     20.37 o 
   9   6  15        7.98       -6.17     17.61 o 
   1   7  15       30.89       19.80     12.12 o 
   2   7  15      566.36      717.74     56.34 o 
   3   7  15        5.56       -3.45      6.31 o 
   4   7  15      341.98      336.10     49.33 o 
   5   7  15       35.07        7.87     11.33 o 
   6   7  15       68.24       67.13     19.42 o 
   7   7  15        0.10       -3.94     10.59 o 
   8   7  15       50.84       66.34     27.98 o 
   9   7  15        1.02       -9.17     14.50 o 
   0   8  15      509.79      473.64     68.35 o 
   1   8  15        2.02       -4.82      4.82 o 
   2   8  15      204.63      277.18     37.60 o 
   3   8  15      141.84      123.24     24.26 o 
   4   8  15       41.97       46.33     21.59 o 
   5   8  15        0.65       14.44     12.44 o 
   6   8  15      102.47       76.52     28.13 o 
   7   8  15        3.32       16.13     29.95 o 
   8   8  15       64.88       89.54     24.37 o 
   1   9  15       23.23       44.75     18.98 o 
   2   9  15      210.47      255.19     46.15 o 
   3   9  15        9.81       -0.03      8.42 o 
   4   9  15       26.46       43.28     24.51 o 
   5   9  15        1.64       28.37     15.71 o 
   6   9  15       71.39       55.89     26.23 o 
   7   9  15        5.92       13.17     17.00 o 
   8   9  15        3.43       11.47     16.97 o 
   0  10  15      291.04      404.25     71.80 o 
   1  10  15       17.35       17.39     10.83 o 
   2  10  15      159.47      192.10     33.13 o 
   3  10  15        9.38        0.83     11.50 o 
   4  10  15       14.48       78.58     35.84 o 
   5  10  15        4.94       30.92     21.07 o 
   6  10  15      124.05      239.33     64.44 o 
   7  10  15        0.82       18.77     17.86 o 
   1  11  15        0.48       10.67     10.16 o 
   2  11  15       57.07       55.21     17.41 o 
   3  11  15        0.14        6.32     17.02 o 
   4  11  15        3.81       -3.79     11.84 o 
   5  11  15       12.77      -15.85     15.85 o 
   6  11  15        6.84       40.68     25.57 o 
   0  12  15       42.28      120.96     41.72 o 
   1  12  15        0.25       -3.63     15.85 o 
   2  12  15       24.04       14.40     26.20 o 
   3  12  15        7.27      -25.60     25.60 o 
   4  12  15       28.88       44.32     27.56 o 
   1  13  15        0.62       -5.16      8.06 o 
   2  13  15        1.89      -24.56     24.56 o 
   0   0  16     2823.20     2661.34    160.43 o 
   1   0  16       96.24       63.51     16.70 o 
   2   0  16     1163.63     1193.59     75.22 o 
   3   0  16     2300.45     2107.10    157.63 o 
   4   0  16      334.93      342.24     65.64 o 
   5   0  16      568.55      637.95     92.39 o 
   6   0  16       45.94      125.90     39.57 o 
   7   0  16       32.61       33.36     19.59 o 
   8   0  16        9.38        4.72     12.57 o 
   9   0  16      169.59       87.29     42.07 o 
  10   0  16        0.64       15.02     14.46 o 
   1   1  16     2234.35     2060.89     70.27 o 
   2   1  16      290.52      303.07     32.56 o 
   3   1  16      409.79      459.04     27.27 o 
   4   1  16     1149.91     1242.78     88.71 o 
   5   1  16       12.94       30.81     19.30 o 
   6   1  16     1421.40     1454.98    101.93 o 
   7   1  16      101.76       98.19     29.48 o 
   8   1  16      259.92      211.19     42.47 o 
   9   1  16        1.31        2.84     35.38 o 
  10   1  16       27.72        6.53     16.35 o 
   0   2  16     3667.31     3479.80    129.82 o 
   1   2  16        8.58       21.02     13.60 o 
   2   2  16     1189.96     1267.79     49.69 o 
   3   2  16      154.10      135.26     14.56 o 
   4   2  16       91.68       59.94     15.09 o 
   5   2  16      809.01      943.37     79.95 o 
   6   2  16      236.87      282.90     47.21 o 
   7   2  16      631.82      627.74     69.60 o 
   8   2  16        1.14        1.92     20.49 o 
   9   2  16       20.72       21.29     15.89 o 
  10   2  16        1.39        3.73     34.23 o 
   1   3  16      575.07      629.57     41.25 o 
   2   3  16      128.78      127.58     15.67 o 
   3   3  16      681.43      695.33     34.47 o 
   4   3  16      416.64      371.07     34.83 o 
   5   3  16     1185.79     1045.70     86.19 o 
   6   3  16      781.17      776.02     75.24 o 
   7   3  16        7.21        5.76     12.28 o 
   8   3  16      498.64      647.77    123.90 o 
   9   3  16       14.33       31.63     25.73 o 
  10   3  16       34.12       19.11     20.02 o 
   0   4  16     2028.96     1912.97     91.22 o 
   1   4  16        0.93        1.82      5.92 o 
   2   4  16     2005.54     1995.96     64.45 o 
   3   4  16       36.80       70.21     20.74 o 
   4   4  16      631.28      816.36     52.05 o 
   5   4  16      893.51      826.05     75.18 o 
   6   4  16       74.80      107.58     29.47 o 
   7   4  16      478.41      531.44     96.22 o 
   8   4  16       93.67       82.76     26.29 o 
   9   4  16       24.01       16.57     12.48 o 
  10   4  16       10.34        7.85     10.49 o 
   1   5  16     1129.09     1225.37     53.07 o 
   2   5  16        8.61       -2.56      5.05 o 
   3   5  16      712.99      757.47     39.98 o 
   4   5  16      772.20      902.91     56.03 o 
   5   5  16      126.37      117.57     31.99 o 
   6   5  16      525.53      705.38     95.69 o 
   7   5  16      116.71      116.42     31.49 o 
   8   5  16      196.40      143.38     35.76 o 
   9   5  16        7.73       12.63     17.58 o 
   0   6  16     2435.25     2967.42    123.65 o 
   1   6  16      247.22      256.22     25.37 o 
   2   6  16     1889.58     1877.51     67.84 o 
   3   6  16      834.17      842.20     57.61 o 
   4   6  16      318.69      303.26     57.23 o 
   5   6  16      340.84      359.84     51.30 o 
   6   6  16       51.28       61.82     24.39 o 
   7   6  16       54.59       83.82     28.12 o 
   8   6  16        2.68       19.71     17.62 o 
   9   6  16       40.62       23.43     11.44 o 
   1   7  16     1252.29     1299.94     68.22 o 
   2   7  16      159.61      275.08     27.90 o 
   3   7  16       51.12       56.91     16.13 o 
   4   7  16      196.57      145.24     32.14 o 
   5   7  16      150.25      119.13     29.82 o 
   6   7  16      356.75      394.74     56.56 o 
   7   7  16       49.92       52.86     24.08 o 
   8   7  16      159.87      159.07     39.64 o 
   0   8  16     1918.04     1923.55    139.67 o 
   1   8  16      138.07      130.56     26.02 o 
   2   8  16      674.70      562.84     60.25 o 
   3   8  16      184.82      240.11     57.01 o 
   4   8  16      111.50       96.18     39.00 o 
   5   8  16      263.01      246.35     45.03 o 
   6   8  16       21.31       23.70     23.83 o 
   7   8  16      129.67      251.49     53.37 o 
   8   8  16        1.20       -0.04     10.71 o 
   1   9  16       63.73       83.72     22.65 o 
   2   9  16       20.57        0.03     12.51 o 
   3   9  16      380.17      323.31     66.07 o 
   4   9  16       74.78      122.73     43.67 o 
   5   9  16       89.51      105.26     43.97 o 
   6   9  16      166.26      218.19     39.33 o 
   7   9  16       25.16       34.08     15.10 o 
   0  10  16      469.49      332.46     65.42 o 
   1  10  16       54.85       62.39     22.11 o 
   2  10  16      260.29      245.46     38.80 o 
   3  10  16      112.92      134.86     43.60 o 
   4  10  16       75.52       89.76     35.17 o 
   5  10  16      206.25      207.96     57.32 o 
   6  10  16        2.20       -0.95     10.63 o 
   1  11  16       59.94       55.90     20.01 o 
   2  11  16        0.61        6.15     14.79 o 
   3  11  16      100.47      145.81     46.54 o 
   4  11  16       25.12       26.32     20.65 o 
   5  11  16       31.55       59.99     34.02 o 
   0  12  16      182.96      134.65     44.93 o 
   1  12  16       60.79       54.70     20.22 o 
   2  12  16      126.82      167.95     52.63 o 
   3  12  16       49.04       37.21     26.07 o 
   4  12  16       32.01        9.22     15.50 o 
   1   1  17       60.61       64.04     12.21 o 
   2   1  17       35.28       90.79     19.06 o 
   3   1  17      117.99      104.33     13.50 o 
   4   1  17        0.09        7.15     19.20 o 
   5   1  17      514.23      647.51     80.86 o 
   6   1  17       13.65       11.81     12.50 o 
   7   1  17       51.91       29.25     23.28 o 
   8   1  17        0.58       -3.15      9.06 o 
   9   1  17        7.13       19.95     37.15 o 
  10   1  17        0.98        6.81     10.43 o 
   0   2  17        2.18        5.22     12.54 o 
   1   2  17     1261.75     1166.31     63.67 o 
   2   2  17        0.47       -1.86      4.93 o 
   3   2  17     1164.94     1342.67     68.87 o 
   4   2  17        6.30        9.57      8.20 o 
   5   2  17       94.07       98.23     28.43 o 
   6   2  17        0.43       -9.16     11.13 o 
   7   2  17      143.93      147.38     36.94 o 
   8   2  17        1.21       13.18     11.11 o 
   9   2  17        0.01       19.51     17.84 o 
  10   2  17        1.70        3.24     10.63 o 
   1   3  17       83.93       55.54     18.47 o 
   2   3  17        0.45       -2.71      6.58 o 
   3   3  17     1160.75     1272.35     67.97 o 
   4   3  17       14.52        5.08      5.34 o 
   5   3  17      218.79      248.69     56.97 o 
   6   3  17        0.03        8.67     14.33 o 
   7   3  17        0.04        0.76     15.48 o 
   8   3  17        6.14        5.86     13.78 o 
   9   3  17       29.36       15.95      8.81 o 
  10   3  17        0.06       13.39     14.07 o 
   0   4  17        1.18        9.44     13.80 o 
   1   4  17      239.15      237.11     23.33 o 
   2   4  17       10.13        3.12      5.25 o 
   3   4  17       14.12       11.51      5.96 o 
   4   4  17       36.37       45.35     19.54 o 
   5   4  17       15.18       48.78     21.07 o 
   6   4  17        0.43        5.79     19.90 o 
   7   4  17       26.02       31.39     20.66 o 
   8   4  17       10.83       22.88     21.98 o 
   9   4  17       91.26       51.22     23.15 o 
   1   5  17     2461.95     2722.49     82.12 o 
   2   5  17       44.36       33.40      7.23 o 
   3   5  17      433.40      453.44     41.64 o 
   4   5  17        1.24       10.44     21.10 o 
   5   5  17      313.69      319.64     48.61 o 
   6   5  17        4.55       34.84     14.88 o 
   7   5  17        0.00       19.57     22.67 o 
   8   5  17        0.04       -5.93     16.50 o 
   9   5  17       16.26       58.22     24.15 o 
   0   6  17        0.08       32.01     17.56 o 
   1   6  17      418.58      512.46     36.28 o 
   2   6  17        4.53       -6.06      6.06 o 
   3   6  17      195.15      186.39     31.61 o 
   4   6  17        0.01       14.51     14.77 o 
   5   6  17      213.50      171.79     35.88 o 
   6   6  17        9.06       24.81     18.80 o 
   7   6  17      260.27      262.83     48.72 o 
   8   6  17        1.29       21.38      9.73 o 
   9   6  17       12.90       22.91     26.56 o 
   1   7  17      242.78      206.60     24.21 o 
   2   7  17        5.08       14.12      6.77 o 
   3   7  17      106.53       59.21     15.31 o 
   4   7  17       36.61       32.86     15.61 o 
   5   7  17        8.89       12.61     35.34 o 
   6   7  17        3.87       15.74     13.56 o 
   7   7  17       40.71       60.85     28.36 o 
   8   7  17        0.34        9.88     14.73 o 
   0   8  17        2.64        9.46     16.00 o 
   1   8  17      584.35      777.15     54.52 o 
   2   8  17        1.62        1.90      6.38 o 
   3   8  17      467.87      526.72     50.35 o 
   4   8  17       14.53       37.66     32.67 o 
   5   8  17       61.10       53.19     29.83 o 
   6   8  17        0.57       17.80     18.22 o 
   7   8  17       76.51      131.42     37.10 o 
   1   9  17        2.58       23.34     15.03 o 
   2   9  17       16.59       15.81     15.00 o 
   3   9  17      115.15       98.51     36.98 o 
   4   9  17        3.40       17.42     15.76 o 
   5   9  17      104.25      190.35     78.34 o 
   6   9  17        5.54       17.73     17.55 o 
   7   9  17       76.23      140.02     36.61 o 
   0  10  17        0.02        8.90      8.16 o 
   1  10  17       58.47       58.77     19.96 o 
   2  10  17        0.59       37.92     31.61 o 
   3  10  17       66.55      114.43     44.94 o 
   4  10  17        0.14        3.18     12.81 o 
   5  10  17       16.60       50.84     27.42 o 
   6  10  17        1.80       44.03     25.22 o 
   1  11  17      159.98      198.68     36.95 o 
   2  11  17        4.72       26.30     21.64 o 
   3  11  17       39.29       76.64     34.06 o 
   4  11  17       14.16       -1.83     16.64 o 
   5  11  17       49.05       45.09     28.69 o 
   0  12  17        0.64        4.40     19.12 o 
   1  12  17        2.81       -0.21     23.45 o 
   2  12  17        0.24       28.12     27.21 o 
   3  12  17        0.16       22.98     23.33 o 
   0   0  18      132.84      156.77     40.94 o 
   1   0  18      219.95      166.04     33.85 o 
   2   0  18     1137.41      995.71     73.11 o 
   3   0  18     1410.27     1600.59    148.68 o 
   4   0  18      827.33      932.38    113.67 o 
   5   0  18     1095.07      938.91    118.13 o 
   6   0  18      776.29      906.45    119.71 o 
   7   0  18      339.80      402.19     84.05 o 
   8   0  18       44.22       24.62     19.64 o 
   9   0  18        1.07       92.18     43.74 o 
   1   1  18      201.41      143.45     24.72 o 
   2   1  18     1199.50     1237.53     68.00 o 
   3   1  18     1272.65     1240.99     67.89 o 
   4   1  18     1330.42     1330.86     97.48 o 
   5   1  18     1582.00     1578.04    109.74 o 
   6   1  18      152.57      120.92     30.43 o 
   7   1  18      190.54      152.75     36.29 o 
   8   1  18       43.15       37.30     19.56 o 
   9   1  18        3.64       -1.85     12.80 o 
   0   2  18      328.81      409.49     47.59 o 
   1   2  18      683.02      693.40     50.98 o 
   2   2  18      531.41      555.68     35.05 o 
   3   2  18     1647.88     1510.02     75.88 o 
   4   2  18     1261.90     1290.62     69.06 o 
   5   2  18      975.35     1063.70     89.45 o 
   6   2  18      385.16      436.21     84.34 o 
   7   2  18       78.53       81.99     28.64 o 
   8   2  18       15.49       38.33     23.05 o 
   9   2  18       25.98       15.33     25.48 o 
   1   3  18      572.59      536.43     40.76 o 
   2   3  18      785.50      834.10     43.73 o 
   3   3  18      507.63      576.78     47.03 o 
   4   3  18     1232.52     1218.72    144.02 o 
   5   3  18      324.85      350.60     51.85 o 
   6   3  18      384.05      375.76     54.33 o 
   7   3  18      139.83       82.28     25.35 o 
   8   3  18       18.47        5.72     16.54 o 
   9   3  18        0.03       -3.55     12.95 o 
   0   4  18      104.28      104.94     21.73 o 
   1   4  18      323.92      318.04     27.39 o 
   2   4  18      472.57      475.55     33.10 o 
   3   4  18     1745.52     1980.71     87.07 o 
   4   4  18      739.03      734.13     72.17 o 
   5   4  18      353.77      359.15     63.72 o 
   6   4  18      219.58      234.92     43.29 o 
   7   4  18       55.69       61.29     23.17 o 
   8   4  18       23.50       -8.38     21.40 o 
   9   4  18       28.72        0.77     12.50 o 
   1   5  18      295.22      338.80     29.48 o 
   2   5  18      857.30      908.79     47.15 o 
   3   5  18      365.41      298.49     33.79 o 
   4   5  18      495.89      457.68     57.15 o 
   5   5  18      163.72      166.51     35.06 o 
   6   5  18      246.13      227.61     41.98 o 
   7   5  18       28.58       32.46     17.25 o 
   8   5  18       12.06       33.67     16.19 o 
   9   5  18       15.94       15.98     54.30 o 
   0   6  18      532.10      534.25     67.36 o 
   1   6  18       30.57       55.71     12.59 o 
   2   6  18       78.34       86.80     15.34 o 
   3   6  18      210.57      211.17     30.14 o 
   4   6  18      292.92      320.28     48.07 o 
   5   6  18      338.17      448.35     59.80 o 
   6   6  18      139.60      124.17     32.66 o 
   7   6  18      113.09      108.47     28.96 o 
   8   6  18        1.04       -3.43     36.37 o 
   1   7  18      154.24      168.95     21.49 o 
   2   7  18      343.18      280.05     35.87 o 
   3   7  18      427.67      455.02     44.86 o 
   4   7  18      253.63      265.06     60.25 o 
   5   7  18      166.96      155.63     34.27 o 
   6   7  18       28.75       26.44     16.70 o 
   7   7  18        0.19       -1.80     11.84 o 
   8   7  18       24.58       18.64     15.45 o 
   0   8  18       27.96       45.38     18.66 o 
   1   8  18        3.07       -4.08      8.80 o 
   2   8  18      305.06      390.19     44.71 o 
   3   8  18       59.06      102.21     32.10 o 
   4   8  18      212.84      241.50     46.26 o 
   5   8  18      106.68      145.98     36.89 o 
   6   8  18       58.78       66.33     33.68 o 
   7   8  18       80.93       32.67     31.32 o 
   1   9  18      449.59      457.45     44.60 o 
   2   9  18       30.28       -4.28     12.81 o 
   3   9  18      120.56      147.98     36.22 o 
   4   9  18      182.14      237.04     46.21 o 
   5   9  18       41.40       21.15     33.97 o 
   6   9  18       61.74       70.53     36.34 o 
   0  10  18      137.12      155.82     44.14 o 
   1  10  18       41.29       19.67     25.71 o 
   2  10  18      153.34      122.49     41.92 o 
   3  10  18       33.73       69.79     32.44 o 
   4  10  18      178.19      157.15     39.53 o 
   5  10  18       20.40       59.58     24.88 o 
   1  11  18      289.54      366.52     73.29 o 
   2  11  18       52.01       27.64     23.16 o 
   3  11  18       78.62      100.40     40.49 o 
   4  11  18       66.39       31.95     21.29 o 
   0  12  18       86.95       93.34     37.80 o 
   1  12  18        0.53       15.90     18.24 o 
   1   1  19       13.21       17.55      7.30 o 
   2   1  19     1220.21     1148.94     67.73 o 
   3   1  19      121.64      174.26     26.33 o 
   4   1  19      605.07      673.56     83.75 o 
   5   1  19        0.69       26.12     15.61 o 
   6   1  19        6.76        5.17     18.40 o 
   7   1  19       19.39       24.66     20.81 o 
   8   1  19       15.13       25.29     17.89 o 
   9   1  19        1.19       37.36     22.25 o 
   0   2  19     1758.75     1668.52     99.48 o 
   1   2  19       57.94       72.92     18.02 o 
   2   2  19      100.70      106.17     18.41 o 
   3   2  19       18.40       16.21     10.17 o 
   4   2  19       72.29       34.00     37.71 o 
   5   2  19       39.19       73.85     26.13 o 
   6   2  19      276.39      351.10     54.66 o 
   7   2  19        1.71        2.05     20.44 o 
   8   2  19        1.09       -4.30     10.49 o 
   9   2  19        1.69        9.82     16.29 o 
   1   3  19       38.35       28.15      8.25 o 
   2   3  19        0.41       18.98     11.49 o 
   3   3  19        0.09       -0.80      6.06 o 
   4   3  19        0.04       50.73     20.43 o 
   5   3  19        3.43       13.25     10.85 o 
   6   3  19       49.34       79.09     33.03 o 
   7   3  19        9.22       26.45     17.94 o 
   8   3  19        0.27      -13.52     41.53 o 
   9   3  19        0.83      -13.33     13.33 o 
   0   4  19      544.63      589.41     86.72 o 
   1   4  19       32.48       41.04     10.99 o 
   2   4  19      163.76      206.13     28.14 o 
   3   4  19        5.12        2.07     14.43 o 
   4   4  19      324.40      274.69     45.45 o 
   5   4  19       30.72       91.49     27.78 o 
   6   4  19       24.27       19.67     10.76 o 
   7   4  19        1.42      -17.25     20.39 o 
   8   4  19        0.18      -19.97     19.97 o 
   9   4  19        6.80      -35.10     35.10 o 
   1   5  19       45.10       48.20     12.25 o 
   2   5  19      143.98      151.69     25.47 o 
   3   5  19        1.77        5.51     13.39 o 
   4   5  19        8.00       -8.89     11.02 o 
   5   5  19       11.67       23.25     25.71 o 
   6   5  19       22.09       35.47     15.15 o 
   7   5  19        2.03       -1.08      8.82 o 
   8   5  19       42.16       60.55     25.83 o 
   0   6  19        0.71        8.22     14.84 o 
   1   6  19        6.43        3.60      6.10 o 
   2   6  19        6.29       32.31     12.94 o 
   3   6  19        0.02        7.22      6.72 o 
   4   6  19       29.12       26.27     14.74 o 
   5   6  19        0.13      -19.75     19.75 o 
   6   6  19        3.41        3.59     13.03 o 
   7   6  19        0.47       -1.19     15.01 o 
   8   6  19       34.61       52.34     23.46 o 
   1   7  19       11.47        5.16      7.40 o 
   2   7  19       50.92       26.79     25.08 o 
   3   7  19        4.26      -15.35     15.35 o 
   4   7  19        0.06        6.71     14.10 o 
   5   7  19        1.81        2.32      9.58 o 
   6   7  19       73.95       79.60     68.96 o 
   7   7  19       11.48       11.12     17.78 o 
   0   8  19       35.98       30.83     13.89 o 
   1   8  19        0.30       -0.14      5.39 o 
   2   8  19        2.64        9.48      7.28 o 
   3   8  19        0.01       32.83     17.19 o 
   4   8  19       63.47       89.97     31.04 o 
   5   8  19        4.65       11.54     39.23 o 
   6   8  19        5.99        6.62     18.78 o 
   7   8  19        4.43       27.52     26.25 o 
   1   9  19        1.53        2.02     10.07 o 
   2   9  19        1.97        7.46      9.77 o 
   3   9  19        2.35       10.88     14.46 o 
   4   9  19        3.35        5.12     40.54 o 
   5   9  19        0.43       11.91     30.42 o 
   6   9  19       55.09       44.28     20.94 o 
   0  10  19        6.38       -0.84      9.93 o 
   1  10  19        3.22       -8.56     13.66 o 
   2  10  19       34.44       16.12     11.45 o 
   3  10  19        2.70        3.27     14.42 o 
   4  10  19        0.75        9.83      8.99 o 
   1  11  19        0.11        4.32      6.96 o 
   2  11  19        0.21        8.45     12.75 o 
   3  11  19        0.39      142.28     50.50 o 
   0   0  20       94.77       92.23     32.45 o 
   1   0  20      549.87      494.42     54.95 o 
   2   0  20      102.41      112.01     26.02 o 
   3   0  20     1704.56     1467.82    146.86 o 
   4   0  20     1078.28      896.33    118.92 o 
   5   0  20      448.59      674.97    104.71 o 
   6   0  20      240.94      197.74     58.12 o 
   7   0  20        0.84      -15.68     20.29 o 
   8   0  20        6.53       -1.10     20.00 o 
   9   0  20       60.33       36.42     21.41 o 
   1   1  20       79.50       53.23     16.33 o 
   2   1  20      828.30      732.79     55.20 o 
   3   1  20      820.45      871.29     61.38 o 
   4   1  20      817.48      893.37     83.97 o 
   5   1  20      485.50      602.71    103.62 o 
   6   1  20      120.54       58.90     23.97 o 
   7   1  20       35.63       60.91     27.52 o 
   8   1  20        0.91       -7.46     12.01 o 
   9   1  20       37.29       39.52     36.64 o 
   0   2  20       31.95       56.93     28.42 o 
   1   2  20      175.53      185.54     27.79 o 
   2   2  20      215.66      259.90     33.19 o 
   3   2  20     1205.73     1228.47     72.63 o 
   4   2  20      567.96      455.17     60.16 o 
   5   2  20      264.00      253.54     47.18 o 
   6   2  20      225.42      282.33     50.53 o 
   7   2  20       63.18       69.55     23.05 o 
   8   2  20        1.86       15.69     13.76 o 
   9   2  20       12.39        5.37     32.02 o 
   1   3  20       97.42      157.73     24.14 o 
   2   3  20     1337.89     1445.11     96.23 o 
   3   3  20      764.30      682.19     76.61 o 
   4   3  20      612.71      517.59     89.97 o 
   5   3  20      782.44      787.26     81.49 o 
   6   3  20       35.34       70.56     26.94 o 
   7   3  20       20.03       46.62     22.06 o 
   8   3  20        5.44        5.39     17.20 o 
   0   4  20      204.35      263.52     52.98 o 
   1   4  20      447.82      508.20     47.02 o 
   2   4  20      283.34      233.79     31.63 o 
   3   4  20      525.22      530.12     47.30 o 
   4   4  20      422.07      480.50     79.39 o 
   5   4  20      212.36      263.70     45.35 o 
   6   4  20      219.29      107.39     31.29 o 
   7   4  20       16.39      -13.61     16.51 o 
   8   4  20        5.17        4.68     11.79 o 
   1   5  20      453.78      500.25     37.41 o 
   2   5  20      266.89      265.55     40.87 o 
   3   5  20      454.05      561.42     49.81 o 
   4   5  20      394.25      442.66     57.91 o 
   5   5  20      392.43      450.14     60.42 o 
   6   5  20       51.92       90.42     36.23 o 
   7   5  20       15.67        5.71     10.29 o 
   8   5  20       42.43       27.67     16.61 o 
   0   6  20        6.53       11.89     13.80 o 
   1   6  20      173.35       77.78     14.07 o 
   2   6  20      334.14      343.66     39.60 o 
   3   6  20      481.46      561.71     99.16 o 
   4   6  20      514.45      588.19    114.39 o 
   5   6  20       83.56      107.39     29.59 o 
   6   6  20      103.15      133.99     35.13 o 
   7   6  20       27.33        0.94     12.73 o 
   1   7  20      282.12      298.68     38.78 o 
   2   7  20       89.78       90.43     19.92 o 
   3   7  20      418.13      422.22     58.19 o 
   4   7  20      152.78      211.90     43.01 o 
   5   7  20      208.13      229.12     45.09 o 
   6   7  20      106.51      113.83     33.41 o 
   7   7  20        0.92        4.23     15.09 o 
   0   8  20      269.12      291.84     45.38 o 
   1   8  20       28.52        5.44      5.89 o 
   2   8  20      126.21       99.86     23.25 o 
   3   8  20       86.84       72.85     42.39 o 
   4   8  20      123.53      189.76     41.28 o 
   5   8  20      109.10      135.42     37.66 o 
   6   8  20       17.17       19.10      9.26 o 
   1   9  20      112.70      138.25     26.09 o 
   2   9  20      130.20      108.29     25.27 o 
   3   9  20      258.66      255.03     47.47 o 
   4   9  20       69.31       55.96     22.74 o 
   5   9  20       51.16       22.57     20.01 o 
   0  10  20      114.30       95.95     27.97 o 
   1  10  20        0.70        3.41     10.05 o 
   2  10  20      101.41       98.23     29.41 o 
   3  10  20       72.91       95.16     29.77 o 
   4  10  20       16.58       62.74     28.27 o 
   1  11  20      103.84       84.75     23.96 o 
   1   1  21       12.53       14.24      7.50 o 
   2   1  21        0.13       -4.95      5.71 o 
   3   1  21       11.92       22.18     10.27 o 
   4   1  21       16.93       20.67     13.90 o 
   5   1  21       63.07      108.61     31.65 o 
   6   1  21        3.32       10.40     14.51 o 
   7   1  21        0.93       12.40     10.04 o 
   8   1  21        1.37        1.03      7.80 o 
   0   2  21       15.22       10.73     19.37 o 
   1   2  21       19.26       -4.80      8.52 o 
   2   2  21        0.10        9.91     11.02 o 
   3   2  21       18.02        7.93      8.69 o 
   4   2  21        0.10       18.01     15.68 o 
   5   2  21       86.44      126.31     34.60 o 
   6   2  21        3.06        4.15     18.82 o 
   7   2  21        0.32      -17.60     17.60 o 
   8   2  21        0.85       33.12     19.76 o 
   1   3  21       91.44      116.46     17.86 o 
   2   3  21       17.35       -2.50      6.80 o 
   3   3  21      199.82      235.13     32.33 o 
   4   3  21        1.58        9.53     11.99 o 
   5   3  21        7.45        7.02     11.12 o 
   6   3  21        0.45       30.27     18.35 o 
   7   3  21       24.55       12.15     17.21 o 
   8   3  21        0.05       -0.88     20.93 o 
   0   4  21       11.56       11.59      8.62 o 
   1   4  21        3.90       21.14      8.35 o 
   2   4  21       24.01       39.26     10.82 o 
   3   4  21      252.77      332.43     50.02 o 
   4   4  21        1.35        8.39     19.72 o 
   5   4  21       39.48       -2.60     19.30 o 
   6   4  21       16.70        5.77      9.42 o 
   7   4  21       23.04       29.97     17.78 o 
   8   4  21        0.03       -6.52     12.41 o 
   1   5  21        3.03       12.22      7.71 o 
   2   5  21        0.59        4.33      9.14 o 
   3   5  21       50.40       63.38     72.25 o 
   4   5  21        2.94        8.84     28.45 o 
   5   5  21       60.15       92.65     29.41 o 
   6   5  21        2.99       -9.75     17.12 o 
   7   5  21       80.54       38.79     27.98 o 
   0   6  21       89.92       94.09     30.70 o 
   1   6  21      323.05      422.55     44.83 o 
   2   6  21        0.27       17.68     13.41 o 
   3   6  21      112.41      106.37     30.23 o 
   4   6  21        3.47       11.22     17.83 o 
   5   6  21        2.12        7.53     44.85 o 
   6   6  21        1.30        9.32     29.55 o 
   7   6  21        8.15        8.26     10.13 o 
   1   7  21       66.46      102.94     22.57 o 
   2   7  21        0.77        0.22      8.78 o 
   3   7  21       15.25        1.52     28.24 o 
   4   7  21        2.60       10.90     10.06 o 
   5   7  21      106.10      155.34     39.12 o 
   6   7  21        2.05        5.37     11.05 o 
   0   8  21        4.75       35.97     17.55 o 
   1   8  21        0.00       -2.09     12.81 o 
   2   8  21       10.17        6.77     15.02 o 
   3   8  21       43.40       65.25     50.60 o 
   4   8  21        0.50       35.38     37.37 o 
   5   8  21       70.90       83.32     33.21 o 
   1   9  21       89.07      106.26     23.79 o 
   2   9  21       10.21       -4.10      9.83 o 
   3   9  21       42.06       34.96     48.04 o 
   4   9  21       11.51       -5.77     10.18 o 
   0  10  21        5.28       -1.78     15.09 o 
   1  10  21        4.36       23.25     13.49 o 
   2  10  21        2.17       -9.15      9.15 o 
   0   0  22      702.15      638.29     93.34 o 
   1   0  22       34.26       21.08     12.40 o 
   2   0  22     1036.76     1022.45     82.90 o 
   3   0  22      124.75      144.45     48.11 o 
   4   0  22      301.62      261.15     69.51 o 
   5   0  22      173.98      155.06     53.04 o 
   6   0  22       35.65       24.23     26.29 o 
   7   0  22       57.86       62.77     35.88 o 
   8   0  22        7.98       23.97     29.13 o 
   1   1  22      261.56      241.28     28.24 o 
   2   1  22      329.66      272.97     35.91 o 
   3   1  22      502.55      475.03     47.42 o 
   4   1  22      326.31      325.66     52.99 o 
   5   1  22      241.92      220.68     45.12 o 
   6   1  22       37.58       17.76     12.52 o 
   7   1  22        2.51       40.47     21.93 o 
   8   1  22       45.38       13.27     22.82 o 
   0   2  22      392.80      455.56     82.03 o 
   1   2  22       85.80       69.65     17.73 o 
   2   2  22      626.26      525.91     61.26 o 
   3   2  22      244.85      230.26     32.47 o 
   4   2  22      567.01      566.36     69.86 o 
   5   2  22       47.09       82.03     41.42 o 
   6   2  22       23.28       19.21     37.30 o 
   7   2  22        6.45        6.17     11.21 o 
   1   3  22      248.33      257.96     33.46 o 
   2   3  22      103.13      103.88     26.01 o 
   3   3  22      200.99      186.57     61.23 o 
   4   3  22      108.26       85.68     25.86 o 
   5   3  22       60.43       94.30     53.03 o 
   6   3  22       96.46      112.61     46.88 o 
   7   3  22       26.54       45.89     22.02 o 
   0   4  22      330.98      335.20     44.70 o 
   1   4  22       66.72       78.96     19.54 o 
   2   4  22      333.15      385.28     42.21 o 
   3   4  22      206.24      129.58     31.40 o 
   4   4  22      319.54      266.80     76.71 o 
   5   4  22       23.56       -1.75     15.04 o 
   6   4  22       91.49      105.38     36.84 o 
   7   4  22       13.20       -9.13     18.13 o 
   1   5  22       92.43       92.64     42.23 o 
   2   5  22      179.22      220.75     33.46 o 
   3   5  22      130.72      160.36     36.31 o 
   4   5  22       37.93        5.43     13.30 o 
   5   5  22      106.19      126.78     31.58 o 
   6   5  22       94.28       88.89     29.77 o 
   7   5  22        0.07       29.69     27.06 o 
   0   6  22      481.60      516.50     59.03 o 
   1   6  22       32.38        0.27     10.14 o 
   2   6  22      241.04      258.15     36.10 o 
   3   6  22       88.82       92.54     28.45 o 
   4   6  22      161.76      202.19     42.26 o 
   5   6  22       91.99      101.54     31.21 o 
   6   6  22        0.10       -9.39     10.31 o 
   1   7  22       39.50       57.88     16.79 o 
   2   7  22       66.58       78.84     27.14 o 
   3   7  22      133.62      178.25     39.44 o 
   4   7  22      120.72      185.65     42.47 o 
   5   7  22       41.52       50.95     20.68 o 
   0   8  22      160.17      191.60     60.88 o 
   1   8  22        4.76        0.78     10.44 o 
   2   8  22      281.60      388.58     94.77 o 
   3   8  22       91.55       97.97     31.47 o 
   4   8  22       58.86       69.49     25.51 o 
   1   9  22       34.56       42.32     20.14 o 
   2   9  22       13.01       66.80     25.52 o 
   3   9  22       41.97       43.03     19.92 o 
   1   1  23       36.14       37.07     23.75 o 
   2   1  23      148.80      162.24     28.96 o 
   3   1  23       38.71       66.46     20.89 o 
   4   1  23        9.25        1.33     23.68 o 
   5   1  23        2.60       -1.56     13.25 o 
   6   1  23        8.40       32.13     19.41 o 
   7   1  23        4.54       19.57     16.40 o 
   0   2  23      768.53      836.78    111.69 o 
   1   2  23       38.94       55.66     18.65 o 
   2   2  23        5.75       11.87     15.01 o 
   3   2  23       18.54        8.84     14.06 o 
   4   2  23      149.94      215.85     43.47 o 
   5   2  23       34.77       10.53     16.40 o 
   6   2  23        9.64       17.12     14.03 o 
   7   2  23        4.80       -2.38     18.89 o 
   1   3  23        0.79       22.76     10.75 o 
   2   3  23        7.33       18.12     11.88 o 
   3   3  23        0.00      -20.97     26.58 o 
   4   3  23       40.71       44.15     19.01 o 
   5   3  23        3.61       28.96     12.92 o 
   6   3  23        0.83        5.22     15.47 o 
   7   3  23        1.82       -9.58     18.53 o 
   0   4  23        3.33       -7.11     16.31 o 
   1   4  23       28.68       23.81     10.13 o 
   2   4  23       14.03        3.78      9.97 o 
   3   4  23        9.22       15.37      7.74 o 
   4   4  23        1.72       -4.83     28.10 o 
   5   4  23        1.84      -16.05     19.92 o 
   6   4  23       14.22       17.39     20.35 o 
   1   5  23       31.19       28.45     13.57 o 
   2   5  23      469.90      572.55     53.21 o 
   3   5  23       15.96        7.01      9.53 o 
   4   5  23       62.95       53.92     17.95 o 
   5   5  23       10.09       10.51     43.92 o 
   6   5  23       41.74       14.58     17.50 o 
   0   6  23        7.37        8.53     10.64 o 
   1   6  23        2.38        1.69     11.38 o 
   2   6  23       10.51      -11.91     11.91 o 
   3   6  23        8.25       21.23     15.06 o 
   4   6  23        3.60       -6.68     12.58 o 
   5   6  23        0.02        1.46     14.56 o 
   1   7  23        0.01       16.37     11.56 o 
   2   7  23       50.30       58.13     21.59 o 
   3   7  23        5.25       13.58      9.23 o 
   4   7  23       15.02        4.50     15.76 o 
   0   8  23      132.20      138.72     54.60 o 
   1   8  23        4.16       24.47     10.75 o 
   2   8  23       10.00       19.97     36.30 o 
   3   8  23        1.19        3.69     12.16 o 
   1   9  23        0.06        5.90     17.11 o 
   0   0  24      141.08      222.57     57.75 o 
   1   0  24       65.69       23.49     12.28 o 
   2   0  24      222.41      297.12     71.51 o 
   3   0  24       19.12       57.81     34.91 o 
   4   0  24      151.94      144.01     53.00 o 
   5   0  24      113.81      243.87     70.57 o 
   6   0  24        3.48       38.63     36.70 o 
   1   1  24      656.08      661.33     58.20 o 
   2   1  24       38.69       44.54     15.03 o 
   3   1  24      400.61      436.01     66.14 o 
   4   1  24        0.63       -9.92     12.77 o 
   5   1  24        5.42       10.53     12.48 o 
   6   1  24       53.71       58.65     29.05 o 
   0   2  24      492.31      555.35     94.64 o 
   1   2  24        0.12        8.27     13.40 o 
   2   2  24      245.68      266.95     41.66 o 
   3   2  24       15.66       11.94      9.73 o 
   4   2  24        9.85       17.74     37.90 o 
   5   2  24       33.41       56.90     26.45 o 
   6   2  24        2.52       -3.45      7.54 o 
   1   3  24     1128.64     1289.10     79.73 o 
   2   3  24       71.72       42.01     12.20 o 
   3   3  24      126.80      114.78     44.88 o 
   4   3  24       12.41       -6.32     24.79 o 
   5   3  24        0.63        1.78     17.55 o 
   6   3  24        3.56       29.68     17.96 o 
   0   4  24      504.23      555.93     95.74 o 
   1   4  24       41.66       51.40     16.52 o 
   2   4  24      152.23      149.93     26.72 o 
   3   4  24       17.79        9.04     20.94 o 
   4   4  24        1.59      -16.40     16.40 o 
   5   4  24       57.50       26.85     12.34 o 
   6   4  24        0.04      -42.84     42.84 o 
   1   5  24      600.25      612.70     55.80 o 
   2   5  24        6.58       23.76     14.09 o 
   3   5  24      160.44      113.18     29.13 o 
   4   5  24       18.55       21.39     10.94 o 
   5   5  24        7.27       -5.97     14.88 o 
   0   6  24       17.83        6.15     10.33 o 
   1   6  24        2.45       11.59     15.65 o 
   2   6  24       83.46       97.95     29.78 o 
   3   6  24        3.72        5.13      7.73 o 
   4   6  24       82.45       94.57     31.93 o 
   1   7  24      207.75      119.97     42.20 o 
   2   7  24        1.79       -1.60      5.77 o 
   3   7  24      132.49      176.55     41.43 o 
   0   8  24       30.50       31.54     18.07 o 
   1   8  24        0.06       -4.30     11.96 o 
   2   8  24       32.19       42.76     22.97 o 
   1   1  25        0.26        7.72      7.34 o 
   2   1  25        2.93        9.58     14.77 o 
   3   1  25       13.95       -7.75     10.69 o 
   4   1  25        0.93      -15.58     16.96 o 
   5   1  25        0.47       13.82     25.74 o 
   0   2  25       12.07       35.41     26.46 o 
   1   2  25        2.14      -11.02     11.85 o 
   2   2  25        0.53        1.89     13.02 o 
   3   2  25        7.01       -3.77     12.99 o 
   4   2  25       14.61       -2.73     16.36 o 
   5   2  25       12.08        0.14     11.47 o 
   1   3  25        0.63       -4.60      8.10 o 
   2   3  25        0.02       -6.42     28.83 o 
   3   3  25       17.69       -5.10     12.29 o 
   4   3  25       10.06      -32.18     32.18 o 
   5   3  25        1.58      -17.85     26.09 o 
   0   4  25        2.26        1.14     11.60 o 
   1   4  25        3.79       -6.04     33.12 o 
   2   4  25        0.29       13.84     13.21 o 
   3   4  25       12.37       13.59      8.96 o 
   4   4  25        0.79      -18.43     19.32 o 
   5   4  25       10.45        3.68     43.64 o 
   1   5  25        0.08       -8.08     11.23 o 
   2   5  25       31.73        2.91     12.65 o 
   3   5  25        0.00        7.78      9.57 o 
   4   5  25        0.56       -6.40     12.15 o 
   0   6  25        3.59      -16.15     19.85 o 
   1   6  25        8.87      -17.44     29.49 o 
   2   6  25        1.73       -0.83     12.91 o 
   3   6  25        1.31       -4.52     10.21 o 
   1   7  25        0.86       -6.30     22.52 o 
   2   7  25        0.03       27.08     17.02 o 
   0   0  26      736.22      475.37     90.17 o 
   1   0  26       25.87       61.05     22.63 o 
   2   0  26      627.12      607.06    105.41 o 
   3   0  26       10.60        1.23     18.96 o 
   4   0  26        6.94       25.40     26.90 o 
   5   0  26       28.69       86.79     43.73 o 
   1   1  26      203.77      218.91     33.98 o 
   2   1  26       34.76       66.31     21.35 o 
   3   1  26       39.40       21.46     16.55 o 
   4   1  26       38.19       59.88     30.99 o 
   5   1  26        4.91       11.81      9.60 o 
   0   2  26      963.39     1126.92    141.00 o 
   1   2  26        0.53        2.69     25.61 o 
   2   2  26      297.30      299.77     76.05 o 
   3   2  26        2.03       -4.58     30.94 o 
   4   2  26        7.12        2.68      8.26 o 
   1   3  26      230.26      281.81     52.31 o 
   2   3  26        4.26       10.58      6.85 o 
   3   3  26       10.37      -15.96     15.96 o 
   4   3  26        0.41       -4.90     15.24 o 
   0   4  26      586.03      707.80    114.59 o 
   1   4  26        0.81      -18.58     22.10 o 
   2   4  26      221.41      300.03     50.02 o 
   3   4  26        0.42        1.98      7.31 o 
   1   5  26       78.49       74.07     28.27 o 
   2   5  26        2.20       -7.46      8.00 o 
   3   5  26       34.56       20.01     30.77 o 
   0   6  26      374.22      354.34     85.35 o 
   1   6  26        2.92      -20.40     29.40 o 
   1   1  27        8.69       -1.06     12.64 o 
   2   1  27       15.26       24.94     15.38 o 
   3   1  27        6.34        5.01     17.49 o 
   0   2  27        0.57        1.06     12.26 o 
   1   2  27        4.26       18.07     10.84 o 
   2   2  27        8.09       68.17     41.59 o 
   3   2  27        1.61       23.25     43.62 o 
   1   3  27        0.12       -9.64     15.51 o 
   2   3  27       19.73       35.69     32.51 o 
   3   3  27        0.03       -6.89      8.37 o 
   0   4  27       37.19      107.44     43.06 o 
   1   4  27       10.52        8.01     21.21 o 
   2   4  27       12.75        0.20     10.57 o 
   0   0  28       30.31       68.89     32.07 o 
   1   0  28        0.29      -28.86     29.26 o 
   2   0  28       29.40       78.76     38.00 o 
   1   1  28      275.96      265.68     43.03 o 
   0   2  28       70.23       58.93     34.58 o 
   1   2  28        5.53       -1.38      6.32 o 
                                                 
